# Supplementary material for: Apolipoprotein D neofunctionalization couples lipid allocation to wing evolution
Source: EMBO J. 2026 Jun 3;45(14):4956–87. doi: 10.1038/s44318-026-00821-0 (PMC13373240; doi:10.1038/s44318-026-00821-0)
Supplement: Supplementary file 2 — Dataset EV1 [file 44318_2026_821_MOESM2_ESM.xlsx]

## Sheet: Legend
Dataset EV1
ApoD genes identified across 791 metazoan species
Dataset EV1. ApoD genes identified across 791 metazoan species. This dataset lists all ApoD homologs (1,154 genes total) identified by BLASTP search against genome databases of 791 animal species spanning 20 major lineages.

## Sheet: Dataset EV1
Dataset EV1 ApoD genes in 791 species
Gene ID	taxid	Species	Class
CAF98955.1	99883	Tetraodon nigroviridis	Actinopteri
CAG05460.1	99883	Tetraodon nigroviridis	Actinopteri
XP_018608853.1	113540	Scleropages formosus	Actinopteri
KPP71063.1	113540	Scleropages formosus	Actinopteri
KAG7264121.1	163118	Coryphaenoides rupestris	Actinopteri
KAF0028463.1	52904	Scophthalmus maximus	Actinopteri
XP_035475625.1	52904	Scophthalmus maximus	Actinopteri
KAF0046760.1	52904	Scophthalmus maximus	Actinopteri
ROL55130.1	495550	Anabarilius grahami	Actinopteri
ROL55129.1	495550	Anabarilius grahami	Actinopteri
RVE62051.1	123683	Oryzias javanicus	Actinopteri
TKS87467.1	240159	Collichthys lucidus	Actinopteri
TKS79604.1	240159	Collichthys lucidus	Actinopteri
TKS79606.1	240159	Collichthys lucidus	Actinopteri
KAF3703801.1	215402	Channa argus	Actinopteri
KAF3703779.1	215402	Channa argus	Actinopteri
TUS40680.1	175774	Bagarius yarrelli	Actinopteri
TNN58035.1	230148	Liparis tanakae	Actinopteri
TRY81971.1	623744	Danionella translucida	Actinopteri
KAA0719426.1	1572043	Triplophysa tibetana	Actinopteri
KAA0719424.1	1572043	Triplophysa tibetana	Actinopteri
KAA0704630.1	1572043	Triplophysa tibetana	Actinopteri
KAF3836426.1	36200	Dissostichus mawsoni	Actinopteri
KAF3858048.1	36200	Dissostichus mawsoni	Actinopteri
KAF4089465.1	219545	Ameiurus melas	Actinopteri
KAF4075605.1	219545	Ameiurus melas	Actinopteri
KAF4117510.1	369639	Onychostoma macrolepis	Actinopteri
KAF4095760.1	369639	Onychostoma macrolepis	Actinopteri
XP_035027500.2	195615	Hippoglossus stenolepis	Actinopteri
KAF5164561.1	195615	Hippoglossus stenolepis	Actinopteri
XP_034998466.1	195615	Hippoglossus stenolepis	Actinopteri
KAG8014284.1	240163	Nibea albiflora	Actinopteri
XP_015810960.2	105023	Nothobranchius furzeri	Actinopteri
KAF7222212.1	105023	Nothobranchius furzeri	Actinopteri
KAF7660208.1	670423	Lucifuga dentata	Actinopteri
MBN3326772.1	7917	Atractosteus spatula	Actinopteri
MBN3326773.1	7917	Atractosteus spatula	Actinopteri
KAG7487391.1	7932	Megalops atlanticus	Actinopteri
KAG7487392.1	7932	Megalops atlanticus	Actinopteri
KAG7457114.1	7932	Megalops atlanticus	Actinopteri
KAG7526984.1	28829	Solea senegalensis	Actinopteri
KAG7470449.1	28829	Solea senegalensis	Actinopteri
KAG9340082.1	121402	Albula glossodonta	Actinopteri
KAG9340083.1	121402	Albula glossodonta	Actinopteri
KAG9331612.1	121402	Albula glossodonta	Actinopteri
MCI4391676.1	30993	Pangasianodon gigas	Actinopteri
KAI1891316.1	1534307	Albula goreensis	Actinopteri
MCJ8745925.1	1691987	Pangasius djambal	Actinopteri
KAI3374269.1	214431	Scortum barcoo	Actinopteri
KAI3355404.1	214431	Scortum barcoo	Actinopteri
KAI4806861.1	36190	Chaenocephalus aceratus	Actinopteri
KAI4810196.1	36190	Chaenocephalus aceratus	Actinopteri
KAI5609009.1	30991	Silurus asotus	Actinopteri
KAI5610249.1	30991	Silurus asotus	Actinopteri
KAI9516763.1	100907	Dissostichus eleginoides	Actinopteri
KAI9516556.1	100907	Dissostichus eleginoides	Actinopteri
KAI9544476.1	100907	Dissostichus eleginoides	Actinopteri
KAJ4925433.1	1090488	Pogonophryne albipinna	Actinopteri
KAJ4936729.1	1090488	Pogonophryne albipinna	Actinopteri
KAJ8011188.1	75939	Dallia pectoralis	Actinopteri
KAJ8279267.1	82655	Conger conger	Actinopteri
KAJ8397581.1	143900	Aldrovandia affinis	Actinopteri
KAJ8397580.1	143900	Aldrovandia affinis	Actinopteri
KAJ8375772.1	118154	Synaphobranchus kaupii	Actinopteri
KAK0155894.1	89951	Merluccius polli	Actinopteri
CAG5896515.1	238744	Menidia menidia	Actinopteri
CAG5896516.1	238744	Menidia menidia	Actinopteri
CAG5867002.1	238744	Menidia menidia	Actinopteri
NP_001188277.1	7955	Danio rerio	Actinopteri
NP_001032784.1	7955	Danio rerio	Actinopteri
XP_005162838.1	7955	Danio rerio	Actinopteri
XP_003968178.1	31033	Takifugu rubripes	Actinopteri
XP_003968178.2	31033	Takifugu rubripes	Actinopteri
XP_014045104.1	8030	Salmo salar	Actinopteri
XP_014045104.2	8030	Salmo salar	Actinopteri
XP_045551111.1	8030	Salmo salar	Actinopteri
XP_005730569.1	303518	Pundamilia nyererei	Actinopteri
XP_005729201.1	303518	Pundamilia nyererei	Actinopteri
XP_005730508.1	303518	Pundamilia nyererei	Actinopteri
XP_006799294.1	32507	Neolamprologus brichardi	Actinopteri
XP_006792270.1	32507	Neolamprologus brichardi	Actinopteri
XP_006799293.2	32507	Neolamprologus brichardi	Actinopteri
XP_006637851.1	7918	Lepisosteus oculatus	Actinopteri
XP_006637852.1	7918	Lepisosteus oculatus	Actinopteri
XP_008292312.1	144197	Stegastes partitus	Actinopteri
XP_010892932.1	8010	Esox lucius	Actinopteri
XP_010892932.2	8010	Esox lucius	Actinopteri
XP_010788121.1	8208	Notothenia coriiceps	Actinopteri
XP_010794940.1	8208	Notothenia coriiceps	Actinopteri
XP_014893650.1	48699	Poecilia latipinna	Actinopteri
XP_027877237.1	32473	Xiphophorus couchianus	Actinopteri
XP_027861391.1	32473	Xiphophorus couchianus	Actinopteri
XP_016365476.1	307959	Sinocyclocheilus rhinocerous	Actinopteri
XP_016405393.1	307959	Sinocyclocheilus rhinocerous	Actinopteri
XP_016385515.1	307959	Sinocyclocheilus rhinocerous	Actinopteri
XP_016136078.1	75366	Sinocyclocheilus grahami	Actinopteri
XP_016129827.1	75366	Sinocyclocheilus grahami	Actinopteri
XP_016134540.1	75366	Sinocyclocheilus grahami	Actinopteri
XP_018533350.1	8187	Lates calcarifer	Actinopteri
XP_018556365.1	8187	Lates calcarifer	Actinopteri
XP_050924346.1	8187	Lates calcarifer	Actinopteri
XP_017261972.1	37003	Kryptolebias marmoratus	Actinopteri
XP_017309185.1	7998	Ictalurus punctatus	Actinopteri
XP_019740292.1	109280	Hippocampus comes	Actinopteri
XP_019961682.1	8255	Paralichthys olivaceus	Actinopteri
XP_019958752.1	8255	Paralichthys olivaceus	Actinopteri
XP_031665528.1	8019	Oncorhynchus kisutch	Actinopteri
XP_020319060.1	8019	Oncorhynchus kisutch	Actinopteri
XP_022049604.1	80966	Acanthochromis polyacanthus	Actinopteri
XP_022604524.1	41447	Seriola dumerili	Actinopteri
XP_005814965.1	8083	Xiphophorus maculatus	Actinopteri
XP_005805783.1	8083	Xiphophorus maculatus	Actinopteri
XP_023132187.1	80972	Amphiprion ocellaris	Actinopteri
XP_023656456.1	1676925	Paramormyrops kingsleyae	Actinopteri
XP_023680163.1	1676925	Paramormyrops kingsleyae	Actinopteri
XP_023833563.1	8036	Salvelinus alpinus	Actinopteri
XP_023865029.1	8036	Salvelinus alpinus	Actinopteri
XP_032422328.1	8084	Xiphophorus hellerii	Actinopteri
XP_026863900.1	8005	Electrophorus electricus	Actinopteri
XP_026863900.2	8005	Electrophorus electricus	Actinopteri
XP_027029530.1	1234273	Tachysurus fulvidraco	Actinopteri
XP_035509858.1	34816	Morone saxatilis	Actinopteri
XP_035527086.1	34816	Morone saxatilis	Actinopteri
XP_029499208.1	8023	Oncorhynchus nerka	Actinopteri
XP_029499206.1	8023	Oncorhynchus nerka	Actinopteri
XP_049888899.1	300413	Epinephelus moara	Actinopteri
XP_031153549.1	283035	Sander lucioperca	Actinopteri
XP_031149806.1	283035	Sander lucioperca	Actinopteri
XP_034562315.1	1203425	Notolabrus celidotus	Actinopteri
XP_034558154.1	1203425	Notolabrus celidotus	Actinopteri
XP_034411294.1	8103	Cyclopterus lumpus	Actinopteri
XP_034412135.1	8103	Cyclopterus lumpus	Actinopteri
XP_034428898.1	8267	Hippoglossus hippoglossus	Actinopteri
XP_049454168.1	293821	Epinephelus fuscoguttatus	Actinopteri
XP_049421271.1	293821	Epinephelus fuscoguttatus	Actinopteri
XP_038587560.1	27706	Micropterus salmoides	Actinopteri
XP_038573558.1	27706	Micropterus salmoides	Actinopteri
XP_037549775.1	451745	Nematolebias whitei	Actinopteri
XP_037612314.1	72105	Sebastes umbrosus	Actinopteri
XP_037644280.1	72105	Sebastes umbrosus	Actinopteri
XP_038859258.1	8040	Salvelinus namaycush	Actinopteri
XP_038820423.1	8040	Salvelinus namaycush	Actinopteri
XP_040000246.1	8245	Xiphias gladius	Actinopteri
XP_039983239.1	8245	Xiphias gladius	Actinopteri
XP_041817399.1	109905	Chelmon rostratus	Actinopteri
XP_041805720.1	109905	Chelmon rostratus	Actinopteri
XP_040911829.1	941984	Toxotes jaculatrix	Actinopteri
XP_040921826.1	941984	Toxotes jaculatrix	Actinopteri
XP_041660157.1	241271	Cheilinus undulatus	Actinopteri
XP_041660208.1	241271	Cheilinus undulatus	Actinopteri
XP_041670525.1	241271	Cheilinus undulatus	Actinopteri
XP_041924420.1	34773	Alosa sapidissima	Actinopteri
XP_041924592.1	34773	Alosa sapidissima	Actinopteri
XP_041943824.1	34773	Alosa sapidissima	Actinopteri
XP_048020818.1	75352	Megalobrama amblycephala	Actinopteri
XP_048020821.1	75352	Megalobrama amblycephala	Actinopteri
XP_048030959.1	75352	Megalobrama amblycephala	Actinopteri
XP_043074354.1	1606681	Puntigrus tetrazona	Actinopteri
XP_043081605.1	1606681	Puntigrus tetrazona	Actinopteri
XP_051721822.1	7959	Ctenopharyngodon idella	Actinopteri
XP_051738473.1	7959	Ctenopharyngodon idella	Actinopteri
XP_044033224.1	119488	Siniperca chuatsi	Actinopteri
XP_044076985.1	119488	Siniperca chuatsi	Actinopteri
XP_046227686.1	75038	Scatophagus argus	Actinopteri
XP_046265152.1	75038	Scatophagus argus	Actinopteri
XP_056248204.1	2871759	Seriola aureovittata	Actinopteri
XP_046178471.1	8017	Oncorhynchus gorbuscha	Actinopteri
XP_046189847.1	8017	Oncorhynchus gorbuscha	Actinopteri
XP_045911504.1	147949	Micropterus dolomieu	Actinopteri
XP_045908571.1	147949	Micropterus dolomieu	Actinopteri
XP_047223425.1	208333	Girardinichthys multiradiatus	Actinopteri
XP_047223424.1	208333	Girardinichthys multiradiatus	Actinopteri
XP_047206113.1	208333	Girardinichthys multiradiatus	Actinopteri
XP_047424391.1	48193	Mugil cephalus	Actinopteri
XP_047424645.1	48193	Mugil cephalus	Actinopteri
XP_047446302.1	48193	Mugil cephalus	Actinopteri
XP_053467579.1	66913	Ictalurus furcatus	Actinopteri
XP_052405582.1	101364	Carassius gibelio	Actinopteri
XP_052405584.1	101364	Carassius gibelio	Actinopteri
XP_052452441.1	101364	Carassius gibelio	Actinopteri
XP_048868314.1	42636	Brienomyrus brachyistius	Actinopteri
XP_048845906.1	42636	Brienomyrus brachyistius	Actinopteri
XP_049604910.1	161590	Syngnathus scovelli	Actinopteri
XP_049604912.1	161590	Syngnathus scovelli	Actinopteri
XP_049602485.1	161590	Syngnathus scovelli	Actinopteri
XP_053343983.1	13013	Clarias gariepinus	Actinopteri
XP_051910433.1	109293	Hippocampus zosterae	Actinopteri
XP_056452940.1	1042646	Gadus chalcogrammus	Actinopteri
XP_056457831.1	1042646	Gadus chalcogrammus	Actinopteri
XP_053197990.1	13676	Scomber japonicus	Actinopteri
XP_053186138.1	13676	Scomber japonicus	Actinopteri
XP_055057671.1	75329	Misgurnus anguillicaudatus	Actinopteri
XP_055038266.1	75329	Misgurnus anguillicaudatus	Actinopteri
XP_055057670.1	75329	Misgurnus anguillicaudatus	Actinopteri
XP_054479255.1	229290	Anoplopoma fimbria	Actinopteri
XP_054452559.1	229290	Anoplopoma fimbria	Actinopteri
XP_053715963.1	270530	Synchiropus splendidus	Actinopteri
XP_056290340.1	2059687	Pseudoliparis swirei	Actinopteri
XP_056290339.1	2059687	Pseudoliparis swirei	Actinopteri
XP_056277517.1	2059687	Pseudoliparis swirei	Actinopteri
XP_055738642.1	8038	Salvelinus fontinalis	Actinopteri
XP_056149464.1	2546036	Lampris incognitus	Actinopteri
XP_056155688.1	2546036	Lampris incognitus	Actinopteri
XP_020489340.1	56723	Labrus bergylta	Actinopteri
XP_020490820.1	56723	Labrus bergylta	Actinopteri
XP_020482948.1	56723	Labrus bergylta	Actinopteri
XP_026219024.1	64144	Anabas testudineus	Actinopteri
XP_026219347.1	64144	Anabas testudineus	Actinopteri
XP_026148212.1	205130	Mastacembelus armatus	Actinopteri
XP_028289029.1	210632	Parambassis ranga	Actinopteri
XP_028290948.1	441366	Gouania willdenowi	Actinopteri
XP_028329191.1	441366	Gouania willdenowi	Actinopteri
XP_028988901.1	158456	Betta splendens	Actinopteri
XP_028831420.1	299321	Denticeps clupeoides	Actinopteri
XP_028834313.1	299321	Denticeps clupeoides	Actinopteri
XP_028813403.1	299321	Denticeps clupeoides	Actinopteri
XP_030253517.1	8175	Sparus aurata	Actinopteri
XP_030259342.1	8175	Sparus aurata	Actinopteri
XP_029384865.1	173247	Echeneis naucrates	Actinopteri
XP_029381215.1	173247	Echeneis naucrates	Actinopteri
XP_029562054.1	8032	Salmo trutta	Actinopteri
XP_029582267.1	8032	Salmo trutta	Actinopteri
XP_037136386.1	161584	Syngnathus acus	Actinopteri
XP_037136384.1	161584	Syngnathus acus	Actinopteri
XP_037131450.1	161584	Syngnathus acus	Actinopteri
XP_029955918.1	181472	Salarias fasciatus	Actinopteri
XP_029955248.1	181472	Salarias fasciatus	Actinopteri
XP_029978622.1	375764	Sphaeramia orbicularis	Actinopteri
XP_030017013.1	375764	Sphaeramia orbicularis	Actinopteri
XP_030017014.1	375764	Sphaeramia orbicularis	Actinopteri
XP_029935230.1	586833	Myripristis murdjan	Actinopteri
XP_030220683.1	8049	Gadus morhua	Actinopteri
XP_030225377.1	8049	Gadus morhua	Actinopteri
XP_030630475.1	29144	Chanos chanos	Actinopteri
XP_030625510.1	29144	Chanos chanos	Actinopteri
XP_037311449.1	134920	Pungitius pungitius	Actinopteri
XP_037315126.1	134920	Pungitius pungitius	Actinopteri
XP_037315128.1	134920	Pungitius pungitius	Actinopteri
XP_033964886.1	52239	Pseudochaenichthys georgianus	Actinopteri
XP_033960765.1	52239	Pseudochaenichthys georgianus	Actinopteri
XP_034004076.1	40690	Trematomus bernacchii	Actinopteri
XP_034008680.1	40690	Trematomus bernacchii	Actinopteri
XP_034069757.1	8218	Gymnodraco acuticeps	Actinopteri
XP_034064770.1	8218	Gymnodraco acuticeps	Actinopteri
XP_056323378.1	1142201	Danio aesculapii	Actinopteri
XP_056307124.1	1142201	Danio aesculapii	Actinopteri
XP_036934172.1	8177	Acanthopagrus latus	Actinopteri
XP_051267280.1	13489	Dicentrarchus labrax	Actinopteri
XP_051266373.1	13489	Dicentrarchus labrax	Actinopteri
XP_051255508.1	13489	Dicentrarchus labrax	Actinopteri
XP_042255737.1	8240	Thunnus maccoyii	Actinopteri
XP_042285270.1	8240	Thunnus maccoyii	Actinopteri
XP_044224424.1	8236	Thunnus albacares	Actinopteri
KAJ1087802.1	8319	Pleurodeles waltl	Amphibia
CBY23954.1	34765	Oikopleura dioica	Appendicularia
KAF7490856.1	52283	Sarcoptes scabiei	Arachnida
UXI20686.1	52283	Sarcoptes scabiei	Arachnida
PRD34593.1	2585209	Trichonephila clavipes	Arachnida
RWS24349.1	299467	Leptotrombidium deliense	Arachnida
GBM56015.1	182803	Araneus ventricosus	Arachnida
XP_055933350.1	94029	Argiope bruennichi	Arachnida
KAG8193730.1	931172	Oedothorax gibbosus	Arachnida
GFR03646.1	2740835	Trichonephila clavata	Arachnida
GFS50581.1	299642	Nephila pilipes	Arachnida
GFS92636.1	299642	Nephila pilipes	Arachnida
CAG2116184.1	1979941	Medioppia subpectinata	Arachnida
CAG2110566.1	1979941	Medioppia subpectinata	Arachnida
XP_042904297.1	114398	Parasteatoda tepidariorum	Arachnida
XP_023240882.1	218467	Centruroides sculpturatus	Arachnida
XP_054706397.1	327109	Uloborus diversus	Arachnida
XP_054153595.1	1686743	Oppia nitens	Arachnida
EMC80819.1	8932	Columba livia	Aves
OXB83130.1	9014	Colinus virginianus	Aves
KFP16707.1	188379	Egretta garzetta	Aves
KFQ76185.1	97097	Phaethon lepturus	Aves
XP_009479111.1	36300	Pelecanus crispus	Aves
XP_009479112.1	36300	Pelecanus crispus	Aves
XP_010195629.1	57412	Colius striatus	Aves
KFW10854.1	54383	Eurypyga helias	Aves
KFW08410.1	30455	Fulmarus glacialis	Aves
KFV56467.1	37040	Gavia stellata	Aves
KFQ04525.1	8969	Haliaeetus albicilla	Aves
XP_009917853.1	8969	Haliaeetus albicilla	Aves
KFQ15394.1	188344	Leptosomus discolor	Aves
KFO54540.1	85066	Corvus brachyrhynchos	Aves
KFW81510.1	328815	Manacus vitellinus	Aves
XP_008922779.2	328815	Manacus vitellinus	Aves
KFR03403.1	30419	Opisthocomus hoazin	Aves
KFP43434.1	187382	Chlamydotis macqueenii	Aves
XP_010183126.1	54374	Mesitornis unicolor	Aves
KFP83870.1	57068	Acanthisitta chloris	Aves
KFQ51459.1	176057	Nestor notabilis	Aves
KFV75448.1	118200	Dryobates pubescens	Aves
KFP00477.1	9244	Calypte anna	Aves
KFW64592.1	9238	Pygoscelis adeliae	Aves
KFM09572.1	9233	Aptenodytes forsteri	Aves
KFU99705.1	240206	Pterocles gutturalis	Aves
KFZ69168.1	345573	Podiceps cristatus	Aves
KFP53002.1	43455	Cathartes aura	Aves
KFZ54742.1	279965	Antrostomus carolinensis	Aves
KFP91734.1	57397	Apaloderma vittatum	Aves
KGL81448.1	94827	Tinamus guttatus	Aves
KGL91990.1	50402	Charadrius vociferus	Aves
KFR00622.1	128390	Nipponia nippon	Aves
KFW93562.1	9209	Phalacrocorax carbo	Aves
KFV00643.1	121530	Tauraco erythrolophus	Aves
KFU92686.1	8897	Chaetura pelagica	Aves
KQL03095.1	12930	Amazona aestiva	Aves
OXB63986.1	9009	Callipepla squamata	Aves
RLV99118.1	44316	Chloebia gouldiae	Aves
TRZ26024.1	364589	Zosterops borbonicus	Aves
KAF1401003.1	37081	Spheniscus magellanicus	Aves
KAF1479482.1	79643	Pygoscelis antarcticus	Aves
KAF1470641.1	2052820	Eudyptula novaehollandiae	Aves
KAF1605690.1	79627	Eudyptes chrysolophus	Aves
KAF4801781.1	311356	Turdus rufiventris	Aves
NWH80157.1	33601	Piaya cayana	Aves
NWH61590.1	8947	Geococcyx californianus	Aves
NWI33737.1	56068	Sula dactylatra	Aves
NWH89848.1	73327	Aegithalos caudatus	Aves
NWH54377.1	37042	Fregata magnificens	Aves
NWI82155.1	85069	Dryoscopus gambensis	Aves
NWI51263.1	135972	Calyptomena viridis	Aves
NWI88380.1	9163	Pitta sordida	Aves
NWI35275.1	175131	Picathartes gymnocephalus	Aves
NWH31176.1	667144	Chloropsis hardwickii	Aves
NWH15503.1	9117	Grus americana	Aves
NWI04730.1	237442	Tichodroma muraria	Aves
NXE86373.1	47692	Menura novaehollandiae	Aves
NXE75141.1	110676	Cochlearius cochlearius	Aves
NXE18741.1	89386	Ardeotis kori	Aves
NXC70163.1	56067	Anhinga anhinga	Aves
NXE07496.1	172689	Lophotis ruficrista	Aves
NXF07990.1	363769	Smithornis capensis	Aves
NXE34523.1	449384	Ptilorrhoa leucosticta	Aves
NWS53937.1	1352770	Chunga burmeisteri	Aves
NXD89290.1	254446	Chaetorhynchus papuensis	Aves
NWR36033.1	495162	Tachuris rubrigastra	Aves
NXF16455.1	58203	Rhodinocichla rosea	Aves
NXF30687.1	48426	Nyctibius bracteatus	Aves
NXF49470.1	79653	Oceanites oceanicus	Aves
NXC39719.1	1118817	Penelope pileata	Aves
NXC31390.1	190295	Campylorhamphus procurvoides	Aves
NXF87813.1	91767	Eubucco bourcierii	Aves
NXG12346.1	419690	Sakesphorus luctuosus	Aves
NXF64863.1	1118524	Ciccaba nigrolineata	Aves
NXG15935.1	117165	Grallaria varia	Aves
NXF70705.1	265632	Sclerurus mexicanus	Aves
NWU18099.1	114276	Cephalopterus ornatus	Aves
NXC20352.1	103954	Corythaeola cristata	Aves
NXG44763.1	2585815	Psilopogon haemacephalus	Aves
NXG62544.1	243314	Hemiprocne comata	Aves
NWT13377.1	34956	Vireo altiloquus	Aves
NXH08556.1	96539	Loxia leucoptera	Aves
NXG90124.1	54059	Stercorarius parasiticus	Aves
NWR52974.1	13245	Regulus satrapa	Aves
NXH20480.1	135168	Bucco capensis	Aves
NXH44090.1	667154	Dicaeum eximium	Aves
NXH28372.1	381031	Myiagra hebetior	Aves
NXH95481.1	449367	Pachycephala philippinensis	Aves
NXH54182.1	237438	Rhabdornis inornatus	Aves
NXH89581.1	2585810	Edolisoma coerulescens	Aves
NWS17191.1	369605	Pachyramphus minor	Aves
NXI12000.1	175120	Irena cyanogastra	Aves
NWU45433.1	208073	Hylia prasina	Aves
NWT29746.1	98964	Cardinalis cardinalis	Aves
NWT82052.1	28713	Lanius ludovicianus	Aves
NXA81965.1	74200	Thryothorus ludovicianus	Aves
NWQ87294.1	240201	Burhinus bistriatus	Aves
NWS28789.1	66707	Polioptila caerulea	Aves
NXB73799.1	237420	Donacobius atricapilla	Aves
NXB46647.1	127929	Leucopsar rothschildi	Aves
NWR99755.1	45807	Motacilla alba	Aves
NWS86916.1	99882	Toxostoma redivivum	Aves
NWQ69883.1	456388	Neopipo cinnamomea	Aves
NWT57815.1	107208	Erythrocercus mccallii	Aves
NWS76591.1	33598	Crotophaga sulcirostris	Aves
NWR88047.1	463165	Furnarius figulus	Aves
NWT04244.1	254557	Mionectes macconnelli	Aves
NWV00444.1	57439	Upupa epops	Aves
NWU64688.1	2585816	Pterocles burchelli	Aves
NWU00675.1	571890	Urocynchramus pylzowi	Aves
NWV13070.1	28724	Ptilonorhynchus violaceus	Aves
NXD76505.1	342381	Halcyon senegalensis	Aves
NWT41205.1	287016	Chroicocephalus maculipennis	Aves
NWS46679.1	141839	Probosciger aterrimus	Aves
NWR75304.1	1118519	Centropus unirufus	Aves
NXE66077.1	198940	Calcarius ornatus	Aves
NXB21826.1	156170	Rhagologus leucostigma	Aves
NXB00321.1	254448	Cnemophilus loriae	Aves
NXB39234.1	461239	Eulacestoma nigropectus	Aves
NXC06449.1	38397	Orthonyx spaldingii	Aves
NXC57826.1	461220	Aleadryas rufinucha	Aves
NWU79599.1	360224	Onychorhynchus coronatus	Aves
NXA90614.1	254552	Melanocharis versteri	Aves
NXB55750.1	181839	Struthidea cinerea	Aves
NWV29072.1	720586	Origma solitaria	Aves
NWV45179.1	254528	Daphoenositta chrysoptera	Aves
NWV80639.1	243059	Dasyornis broadbenti	Aves
NWV38078.1	266360	Grantiella picta	Aves
NWV94088.1	1160894	Machaerirhynchus nigripectus	Aves
NWV68259.1	720584	Malurus elegans	Aves
NWW04090.1	979223	Oreocharis arfaki	Aves
NWW37565.1	181101	Panurus biarmicus	Aves
NWW69112.1	461245	Ifrita kowaldi	Aves
NWX36277.1	366454	Notiomystis cincta	Aves
NWW84342.1	54386	Rhynochetos jubatus	Aves
NWW15420.1	254539	Falcunculus frontatus	Aves
NWX13984.1	48278	Aegotheles bennettii	Aves
NWW54061.1	227192	Pedionomus torquatus	Aves
NWW74196.1	47695	Climacteris rufus	Aves
NWW99665.1	187106	Caloenas nicobarica	Aves
NWX42901.1	48435	Steatornis caripensis	Aves
NWY57436.1	227182	Chionis minor	Aves
NWX86805.1	2585814	Nothoprocta pentlandii	Aves
NXD13861.1	1977171	Nothocercus nigrocapillus	Aves
NWY73458.1	37610	Erithacus rubecula	Aves
NWY39165.1	48155	Sylvia atricapilla	Aves
NWZ32433.1	75869	Asarcornis scutulata	Aves
NXB87238.1	81927	Vidua chalybeata	Aves
NWZ14271.1	39638	Agelaius phoeniceus	Aves
NXC88954.1	614051	Cercotrichas coryphoeus	Aves
NWZ34329.1	182895	Brachypodius atriceps	Aves
NWZ78637.1	48891	Poecile atricapillus	Aves
NWZ65706.1	39621	Acrocephalus arundinaceus	Aves
NXA02571.1	381881	Nesospiza acunhae	Aves
NXA53967.1	2585813	Nothocercus julius	Aves
NXA11270.1	239371	Sapayoa aenigma	Aves
NXA31243.1	8805	Eudromia elegans	Aves
NXA17766.1	425643	Ibidorhyncha struthersii	Aves
NWR14335.1	337179	Emberiza fucata	Aves
NXA63280.1	874463	Mohoua ochrocephala	Aves
NWT70796.1	670356	Prunella himalayana	Aves
NWR66089.1	153643	Bucorvus abyssinicus	Aves
NWU47480.1	458190	Dromas ardeola	Aves
NXY50956.1	1961834	Ceuthmochares aereus	Aves
NXY54677.1	1347786	Callaeas wilsoni	Aves
NXQ45084.1	159581	Catharus fuscescens	Aves
NXQ33656.1	670337	Alaudala cheleensis	Aves
NXI44103.1	1109041	Galbula dea	Aves
NXQ69346.1	64278	Quiscalus mexicanus	Aves
NXP_82457.1	322582	Ramphastos sulfuratus	Aves
NXI54879.1	176938	Chloroceryle aenea	Aves
NXI92673.1	54359	Psophia crepitans	Aves
NXI61149.1	8851	Anseranas semipalmata	Aves
NXP_45435.1	54369	Heliornis fulica	Aves
NXQ83017.1	48427	Nyctibius grandis	Aves
NXJ10843.1	886794	Odontophorus gujanensis	Aves
NXJ25779.1	450177	Dicrurus megarhynchus	Aves
NXJ50960.1	252798	Spizaetus tyrannus	Aves
NXI78839.1	667186	Rhipidura dahli	Aves
NXJ42887.1	52777	Ciconia maguari	Aves
NXJ79058.1	56311	Trogon melanurus	Aves
NXK35358.1	114369	Piprites chloris	Aves
NXJ65401.1	118793	Rostratula benghalensis	Aves
NXK03754.1	56343	Herpetotheres cachinnans	Aves
NXW47048.1	382315	Nyctiprogne leucopyga	Aves
NXR04639.1	56258	Sagittarius serpentarius	Aves
NXK18685.1	54971	Arenaria interpres	Aves
NXQ61235.1	156561	Anthoscopus minutus	Aves
NXK53060.1	30388	Chauna torquata	Aves
NXJ91822.1	103956	Corythaixoides concolor	Aves
NXK60017.1	208069	Sylvietta virens	Aves
NXW27583.1	297813	Phaetusa simplex	Aves
NXW15472.1	321084	Circaetus pectoralis	Aves
NXL44875.1	9252	Podilymbus podiceps	Aves
NXL35638.1	78217	Glaucidium brasilianum	Aves
NXK73477.1	175529	Amazona guildingii	Aves
NXL58112.1	118183	Chordeiles acutipennis	Aves
NXL22708.1	298831	Setophaga kirtlandii	Aves
NXL09637.1	1118748	Mesembrinibis cayennensis	Aves
NXK92814.1	1118560	Formicarius rufipectus	Aves
NXM05970.1	137541	Tyrannus savana	Aves
NXX12836.1	8905	Podargus strigoides	Aves
NXR14681.1	91796	Semnornis frantzii	Aves
NXL77437.1	2585812	Leptocoma aspasia	Aves
NXM25421.1	114331	Oxyruncus cristatus	Aves
NXM51088.1	9132	Gymnorhina tibicen	Aves
NXM65583.1	239386	Serilophus lunatus	Aves
NXM54707.1	201329	Illadopsis cleaveri	Aves
NXR25795.1	161649	Cinclus mexicanus	Aves
NXM23129.1	441696	Ploceus nigricollis	Aves
NXN09890.1	545262	Indicator maculatus	Aves
NXM85230.1	279966	Oenanthe oenanthe	Aves
NXM96275.1	73324	Sylvia borin	Aves
NXN51226.1	227184	Rynchops niger	Aves
NXN24100.1	227226	Nycticryphes semicollaris	Aves
NXR53988.1	68497	Hippolais icterina	Aves
NXN64909.1	225398	Himantopus himantopus	Aves
NXN99477.1	113115	Rhinopomastus cyanomelas	Aves
NXN46148.1	240209	Rhinoptilus africanus	Aves
NXO35863.1	187437	Locustella ochotensis	Aves
NXO63599.1	161653	Phainopepla nitens	Aves
NXO48100.1	54356	Aramus guarauna	Aves
NXO31303.1	52622	Cisticola juncidis	Aves
NXO09890.1	181099	Oriolus oriolus	Aves
NXO77353.1	50251	Sitta europaea	Aves
NXR58799.1	2585818	Rhadina sibilatrix	Aves
NXN87786.1	125297	Bombycilla garrulus	Aves
NXW54591.1	325343	Eurystomus gularis	Aves
NXO94417.1	73330	Certhia brachydactyla	Aves
NXP_12421.1	161742	Thinocorus orbignyianus	Aves
NXP_17822.1	312124	Scytalopus superciliaris	Aves
NXR71863.1	182897	Pycnonotus jocosus	Aves
NXX49402.1	240729	Tricholaema leucomelas	Aves
NXX28663.1	237433	Nicator chloris	Aves
NXS84668.1	1112836	Erpornis zantholeuca	Aves
NXS95425.1	54508	Jacana jacana	Aves
NXQ11448.1	135441	Peucedramus taeniatus	Aves
NXP_63051.1	1218682	Chloropsis cyanopogon	Aves
NXT23646.1	302527	Syrrhaptes paradoxus	Aves
NXR94922.1	589841	Hypocryptadius cinnamomeus	Aves
NXS16970.1	98133	Mystacornis crossleyi	Aves
NXT09917.1	670355	Prunella fulvescens	Aves
NXS32016.1	9176	Pomatostomus ruficeps	Aves
NXT37686.1	37079	Pelecanoides urinatrix	Aves
NXT65829.1	221966	Chaetops frenatus	Aves
NXX91500.1	1463675	Centropus bengalensis	Aves
NXT74207.1	2585822	Zapornia atra	Aves
NXT93069.1	317792	Anhinga rufa	Aves
NXU29598.1	54017	Thalassarche chlororhynchos	Aves
NXU10526.1	254575	Pardalotus punctatus	Aves
NXU47202.1	2529409	Turnix velox	Aves
NXU42437.1	626378	Drymodes brunneopygia	Aves
NXY26267.1	449594	Atrichornis clamosus	Aves
NXU70440.1	689266	Oreotrochilus melanogaster	Aves
NXV46702.1	13746	Uria aalge	Aves
NXV15664.1	28697	Cepphus grylle	Aves
NXV84589.1	1323832	Calonectris borealis	Aves
NXU99207.1	68486	Cettia cetti	Aves
NXU84294.1	269412	Xiphorhynchus elegans	Aves
NXV77391.1	2478892	Atlantisia rogersi	Aves
NXX86997.1	458196	Urocolius indicus	Aves
NXS65211.1	56262	Pandion haliaetus	Aves
NXY68259.1	43316	Glareola pratincola	Aves
NXS43041.1	33584	Balaeniceps rex	Aves
NXS53962.1	135165	Brachypteracias leptosomus	Aves
KAI1235859.1	245042	Lamprotornis superbus	Aves
KAI6063194.1	8832	Aix galericulata	Aves
KAJ7397203.1	371930	Pitangus sulphuratus	Aves
KAJ7412943.1	1566151	Willisornis vidua	Aves
NP_001011692.1	9031	Gallus gallus	Aves
NP_001011692.1	9031	Gallus gallus	Aves
XP_003209149.1	9103	Meleagris gallopavo	Aves
XP_012431133.1	59729	Taeniopygia guttata	Aves
XP_005147065.1	13146	Melopsittacus undulatus	Aves
XP_005428052.1	48883	Geospiza fortis	Aves
XP_005527150.1	181119	Pseudopodoces humilis	Aves
XP_005237786.1	8954	Falco peregrinus	Aves
XP_009087409.1	9135	Serinus canaria	Aves
XP_013041628.2	8845	Anser cygnoides	Aves
XP_014801312.1	198806	Calidris pugnax	Aves
XP_014747165.1	9172	Sturnus vulgaris	Aves
XP_015492595.1	9157	Parus major	Aves
XP_015727162.1	93934	Coturnix japonica	Aves
XP_017665987.1	321398	Lepidothrix coronata	Aves
XP_021249153.1	8996	Numida meleagris	Aves
XP_027739816.1	164674	Empidonax traillii	Aves
XP_026710321.1	194338	Athene cunicularia	Aves
XP_025895299.1	30464	Nothoprocta perdicaria	Aves
XP_027593885.1	649802	Pipra filicauda	Aves
XP_027506414.1	415028	Corapipo altera	Aves
XP_027541893.1	114329	Neopelma chrysocephalum	Aves
XP_031452116.1	9054	Phasianus colchicus	Aves
XP_040422565.1	8869	Cygnus olor	Aves
XP_032553737.1	296741	Chiroxiphia lanceolata	Aves
XP_035400562.1	8868	Cygnus atratus	Aves
XP_039578284.1	9160	Passer montanus	Aves
NWR99755.1	45807	Motacilla alba	Aves
XP_040469748.1	148594	Falco naumanni	Aves
XP_050758823.1	33616	Gymnogyps californianus	Aves
XP_042676875.1	9002	Centrocercus urophasianus	Aves
XP_042734524.1	30410	Lagopus leucura	Aves
XP_051482932.1	8895	Apus apus	Aves
XP_048810725.1	64668	Lagopus muta	Aves
XP_052542431.1	109042	Tympanuchus pallidicinctus	Aves
XP_052660770.1	202280	Harpia harpyja	Aves
XP_054242252.1	1002788	Indicator indicator	Aves
XP_057277647.1	35540	Pezoporus wallicus	Aves
XP_056354649.1	2939378	Oenanthe melanoleuca	Aves
XP_057238581.1	175006	Malurus melanocephalus	Aves
XP_049658242.1	8957	Accipiter gentilis	Aves
XP_011432383.1	29159	Crassostrea gigas	Bivalvia
XP_011448683.1	29159	Crassostrea gigas	Bivalvia
OWF38108.1	6573	Mizuhopecten yessoensis	Bivalvia
OWF49512.1	6573	Mizuhopecten yessoensis	Bivalvia
XP_052817966.1	6604	Mya arenaria	Bivalvia
CAG2223514.1	6550	Mytilus edulis	Bivalvia
CAG2227909.1	6550	Mytilus edulis	Bivalvia
XP_052694785.1	558553	Crassostrea angulata	Bivalvia
XP_052718383.1	558553	Crassostrea angulata	Bivalvia
XP_033762630.1	6579	Pecten maximus	Bivalvia
XP_033738610.1	6579	Pecten maximus	Bivalvia
XP_046655550.1	35523	Daphnia pulicaria	Branchiopoda
XP_046637739.1	35523	Daphnia pulicaria	Branchiopoda
XP_046655555.1	35523	Daphnia pulicaria	Branchiopoda
XP_057367641.1	120202	Daphnia carinata	Branchiopoda
XP_020377757.2	259920	Rhincodon typus	Chondrichthyes
ODM90726.1	48709	Orchesella cincta	Collembola
ODN05072.1	48709	Orchesella cincta	Collembola
XP_054768140.1	7653	Lytechinus pictus	Echinoidea
XP_054768135.1	7653	Lytechinus pictus	Echinoidea
XP_041480047.1	7654	Lytechinus variegatus	Echinoidea
XP_041480015.1	7654	Lytechinus variegatus	Echinoidea
CAF0792404.1	104777	Brachionus calyciflorus	Eurotatoria
CAF0792386.1	104777	Brachionus calyciflorus	Eurotatoria
GAU87487.1	947166	Ramazzottius varieornatus	Eutardigrada
ESO82949.1	225164	Lottia gigantea	Gastropoda
XP_025099622.1	400727	Pomacea canaliculata	Gastropoda
PVD27940.1	400727	Pomacea canaliculata	Gastropoda
RUS82022.1	188477	Elysia chlorotica	Gastropoda
RUS83608.1	188477	Elysia chlorotica	Gastropoda
KAG5694887.1	370345	Batillaria attramentaria	Gastropoda
KAH9515078.1	55810	Bulinus truncatus	Gastropoda
KAK0064540.1	112525	Biomphalaria pfeifferi	Gastropoda
XP_050405749.1	6465	Patella vulgata	Gastropoda
XP_055957002.1	6465	Patella vulgata	Gastropoda
TRY79956.1	6832	Tigriopus californicus	Hexanauplia
TRY73101.1	6832	Tigriopus californicus	Hexanauplia
AAF51378.2	7227	Drosophila melanogaster	Insecta
AGB92404.1	7227	Drosophila melanogaster	Insecta
AAF58418.1	7227	Drosophila melanogaster	Insecta
XP_002132893.3	7237	Drosophila pseudoobscura	Insecta
EFA11278.1	7070	Tribolium castaneum	Insecta
XP_015838652.1	7070	Tribolium castaneum	Insecta
XP_001961861.3	7217	Drosophila ananassae	Insecta
EDV36392.1	7217	Drosophila ananassae	Insecta
XP_001968286.3	7220	Drosophila erecta	Insecta
EDV56212.1	7220	Drosophila erecta	Insecta
XP_002001893.3	7230	Drosophila mojavensis	Insecta
XP_043866484.1	7230	Drosophila mojavensis	Insecta
EDW39696.1	7234	Drosophila persimilis	Insecta
EDW31656.1	7234	Drosophila persimilis	Insecta
EDW45516.1	7238	Drosophila sechellia	Insecta
EDW47673.1	7238	Drosophila sechellia	Insecta
XP_002051716.3	7244	Drosophila virilis	Insecta
EDW59976.1	7244	Drosophila virilis	Insecta
XP_002087540.3	7245	Drosophila yakuba	Insecta
EDW90666.2	7245	Drosophila yakuba	Insecta
XP_011255043.1	104421	Camponotus floridanus	Insecta
XP_011145602.1	610380	Harpegnathos saltator	Insecta
XP_011052710.1	103372	Acromyrmex echinatior	Insecta
EGI66469.1	103372	Acromyrmex echinatior	Insecta
KMY87471.1	7240	Drosophila simulans	Insecta
ERL89825.1	77166	Dendroctonus ponderosae	Insecta
XP_019765310.1	77166	Dendroctonus ponderosae	Insecta
KAH1029790.1	77166	Dendroctonus ponderosae	Insecta
KFB42317.1	74873	Anopheles sinensis	Insecta
KAF4522557.1	1049336	Ephemera danica	Insecta
KAF4526382.1	1049336	Ephemera danica	Insecta
KAF4526393.1	1049336	Ephemera danica	Insecta
KAF4528451.1	1049336	Ephemera danica	Insecta
KAF4528457.1	1049336	Ephemera danica	Insecta
KAF4531970.1	1049336	Ephemera danica	Insecta
RLU14796.1	2015173	Ooceraea biroi	Insecta
XP_026830641.1	2015173	Ooceraea biroi	Insecta
KDR13443.1	136037	Zootermopsis nevadensis	Insecta
XP_021921223.1	136037	Zootermopsis nevadensis	Insecta
XP_014281888.1	286706	Halyomorpha halys	Insecta
XP_014281887.1	286706	Halyomorpha halys	Insecta
XP_026282213.1	133901	Frankliniella occidentalis	Insecta
KAE8736730.1	133901	Frankliniella occidentalis	Insecta
XP_026282201.2	133901	Frankliniella occidentalis	Insecta
KMQ94840.1	67767	Lasius niger	Insecta
XP_015111690.1	454923	Diachasma alloeum	Insecta
XP_015111737.1	454923	Diachasma alloeum	Insecta
KRT81549.1	1629725	Oryctes borbonicus	Insecta
KRT85773.1	1629725	Oryctes borbonicus	Insecta
OAD56249.1	516756	Eufriesea mexicana	Insecta
XP_017758419.1	516756	Eufriesea mexicana	Insecta
XP_018058787.1	520822	Atta colombica	Insecta
XP_018058771.1	520822	Atta colombica	Insecta
XP_018303273.1	64791	Trachymyrmex zeteki	Insecta
XP_018303266.1	64791	Trachymyrmex zeteki	Insecta
XP_018401313.1	456900	Cyphomyrmex costatus	Insecta
KYM97292.1	456900	Cyphomyrmex costatus	Insecta
XP_018363431.1	471704	Trachymyrmex cornetzi	Insecta
KYN19619.1	471704	Trachymyrmex cornetzi	Insecta
XP_018353147.1	34720	Trachymyrmex septentrionalis	Insecta
KYN44242.1	34720	Trachymyrmex septentrionalis	Insecta
TDG49411.1	7232	Drosophila navojoa	Insecta
TDG44378.1	7232	Drosophila navojoa	Insecta
XP_016917943.1	7461	Apis cerana	Insecta
PNF22244.1	105785	Cryptotermes secundus	Insecta
PNF25912.1	105785	Cryptotermes secundus	Insecta
PNF27250.1	105785	Cryptotermes secundus	Insecta
PSN44494.1	6973	Blattella germanica	Insecta
PSN36978.1	6973	Blattella germanica	Insecta
PSN35678.1	6973	Blattella germanica	Insecta
RVE54969.1	168631	Chilo suppressalis	Insecta
RVE50647.1	168631	Chilo suppressalis	Insecta
CAH2989682.1	168631	Chilo suppressalis	Insecta
RZC42970.1	1661398	Asbolus verrucosus	Insecta
RZB40234.1	1661398	Asbolus verrucosus	Insecta
KAB0795182.1	7054	Photinus pyralis	Insecta
KAB0801015.1	7054	Photinus pyralis	Insecta
KAF6214068.1	248454	Apolygus lucorum	Insecta
KAF6214078.1	248454	Apolygus lucorum	Insecta
KAF6206400.1	248454	Apolygus lucorum	Insecta
KAF0773976.1	307492	Aphis craccivora	Insecta
KAF0760071.1	307492	Aphis craccivora	Insecta
KAF2900655.1	2038154	Ignelater luminosus	Insecta
KAF2884996.1	2038154	Ignelater luminosus	Insecta
GFG35745.1	36987	Coptotermes formosanus	Insecta
KAF5298212.1	370605	Lamprigera yunnana	Insecta
KAF5281465.1	370605	Lamprigera yunnana	Insecta
KAF5306173.1	2069292	Abscondita terminalis	Insecta
KAF5306041.1	2069292	Abscondita terminalis	Insecta
XP_035435967.1	7108	Spodoptera frugiperda	Insecta
XP_035451055.2	7108	Spodoptera frugiperda	Insecta
XP_050555146.1	7108	Spodoptera frugiperda	Insecta
KAG4072240.1	1564500	Bradysia odoriphaga	Insecta
KAG4073066.1	1564500	Bradysia odoriphaga	Insecta
GLH12891.1	6999	Gryllus bimaculatus	Insecta
GLH09468.1	6999	Gryllus bimaculatus	Insecta
KAG5883362.1	63699	Gonioctena quinquepunctata	Insecta
KAG5872376.1	63699	Gonioctena quinquepunctata	Insecta
KAJ0180274.1	765133	Dendrolimus kikuchii	Insecta
KAJ0182734.1	765133	Dendrolimus kikuchii	Insecta
KAH0567329.1	32391	Cotesia glomerata	Insecta
KAH0567324.1	32391	Cotesia glomerata	Insecta
KAI4470524.1	644536	Holotrichia oblita	Insecta
KAI8438143.1	7141	Choristoneura fumiferana	Insecta
KAI8438145.1	7141	Choristoneura fumiferana	Insecta
KAI8424830.1	7141	Choristoneura fumiferana	Insecta
KAJ1527796.1	439358	Megalurothrips usitatus	Insecta
KAJ1527797.1	439358	Megalurothrips usitatus	Insecta
KAJ1523569.1	439358	Megalurothrips usitatus	Insecta
KAJ2952495.1	702717	Tuta absoluta	Insecta
KAJ2940627.1	702717	Tuta absoluta	Insecta
KAJ2940629.1	702717	Tuta absoluta	Insecta
KAJ6644374.1	35572	Pseudolycoriella hygida	Insecta
KAJ6644087.1	35572	Pseudolycoriella hygida	Insecta
KAJ8725392.1	667449	Mythimna loreyi	Insecta
KAJ8736579.1	667449	Mythimna loreyi	Insecta
KAJ8736580.1	667449	Mythimna loreyi	Insecta
KAJ8722956.1	271217	Mythimna separata	Insecta
KAJ8735334.1	271217	Mythimna separata	Insecta
KAJ8723730.1	271217	Mythimna separata	Insecta
KAK0079464.1	144406	Microctonus aethiopoides	Insecta
KAK0094092.1	144406	Microctonus aethiopoides	Insecta
SPP79950.1	7266	Drosophila guanche	Insecta
SPP74361.1	7266	Drosophila guanche	Insecta
VEN45524.1	64391	Callosobruchus maculatus	Insecta
VEN47552.1	64391	Callosobruchus maculatus	Insecta
VVC36990.1	506608	Cinara cedri	Insecta
VVC39209.1	506608	Cinara cedri	Insecta
CAB3234711.1	874455	Arctia plantaginis	Insecta
CAB3240249.1	874455	Arctia plantaginis	Insecta
CAB3239703.1	874455	Arctia plantaginis	Insecta
CAB3378602.1	197152	Cloeon dipterum	Insecta
CAH1646311.1	7109	Spodoptera littoralis	Insecta
CAH1639504.1	7109	Spodoptera littoralis	Insecta
CAH1637882.1	7109	Spodoptera littoralis	Insecta
CAD0194609.1	689277	Chrysodeixis includens	Insecta
CAD0196537.1	689277	Chrysodeixis includens	Insecta
CAD0194610.1	689277	Chrysodeixis includens	Insecta
XP_020717461.1	7213	Ceratitis capitata	Insecta
CAD7092604.1	343691	Hermetia illucens	Insecta
XP_037926970.1	343691	Hermetia illucens	Insecta
CAF4863587.1	345717	Pieris macdunnoughi	Insecta
CAF4843810.1	345717	Pieris macdunnoughi	Insecta
CAF4863578.1	345717	Pieris macdunnoughi	Insecta
CAG5011542.1	110799	Parnassius apollo	Insecta
CAG4986210.1	110799	Parnassius apollo	Insecta
CAG5005077.1	110799	Parnassius apollo	Insecta
CAG9585820.1	151541	Danaus chrysippus	Insecta
CAG9581182.1	151541	Danaus chrysippus	Insecta
CAG9581113.1	151541	Danaus chrysippus	Insecta
XP_050059931.1	80765	Aphis gossypii	Insecta
CAH1714020.1	80765	Aphis gossypii	Insecta
XP_027836970.1	80765	Aphis gossypii	Insecta
CAG9840150.1	107213	Diabrotica balteata	Insecta
CAG9828678.1	107213	Diabrotica balteata	Insecta
CAH1116667.1	80249	Phaedon cochleariae	Insecta
CAH1155827.1	80249	Phaedon cochleariae	Insecta
CAG9862012.1	444603	Phyllotreta striolata	Insecta
CAG9855050.1	444603	Phyllotreta striolata	Insecta
CAG9857592.1	444603	Phyllotreta striolata	Insecta
CAG9783415.1	40085	Diatraea saccharalis	Insecta
CAG9796969.1	40085	Diatraea saccharalis	Insecta
CAG9796968.1	40085	Diatraea saccharalis	Insecta
XP_018912242.1	7038	Bemisia tabaci	Insecta
XP_018910271.1	7038	Bemisia tabaci	Insecta
XP_018912264.1	7038	Bemisia tabaci	Insecta
CAH0554596.1	1431903	Brassicogethes aeneus	Insecta
CAH0562312.1	1431903	Brassicogethes aeneus	Insecta
CAH0718754.1	405034	Brenthis ino	Insecta
CAH0724606.1	405034	Brenthis ino	Insecta
CAH0728579.1	405034	Brenthis ino	Insecta
CAH1112724.1	2598218	Psylliodes chrysocephala	Insecta
CAH1986565.1	200917	Acanthoscelides obtectus	Insecta
CAH1962381.1	200917	Acanthoscelides obtectus	Insecta
CAH2074672.1	110791	Iphiclides podalirius	Insecta
CAH2050037.1	110791	Iphiclides podalirius	Insecta
CAH2044979.1	110791	Iphiclides podalirius	Insecta
CAH2086863.1	104508	Euphydryas editha	Insecta
CAH2102876.1	104508	Euphydryas editha	Insecta
CAH2102875.1	104508	Euphydryas editha	Insecta
XP_039759722.1	116150	Pararge aegeria	Insecta
XP_039757924.1	116150	Pararge aegeria	Insecta
CAH7724360.1	146774	Callosobruchus chinensis	Insecta
CAH7762663.1	146774	Callosobruchus chinensis	Insecta
CAH7756352.1	146774	Callosobruchus chinensis	Insecta
CAI5858845.1	380381	Callosobruchus analis	Insecta
CAI5844201.1	380381	Callosobruchus analis	Insecta
XP_016769716.1	7460	Apis mellifera	Insecta
XP_026299161.1	7460	Apis mellifera	Insecta
XP_031779954.1	7425	Nasonia vitripennis	Insecta
XP_001607285.1	7425	Nasonia vitripennis	Insecta
XP_001951488.3	7029	Acyrthosiphon pisum	Insecta
XP_008186575.1	7029	Acyrthosiphon pisum	Insecta
XP_004932389.1	7091	Bombyx mori	Insecta
XP_004921596.1	7091	Bombyx mori	Insecta
NP_001140192.1	7091	Bombyx mori	Insecta
XP_011160582.1	13686	Solenopsis invicta	Insecta
XP_011160585.2	13686	Solenopsis invicta	Insecta
XP_003398058.1	30195	Bombus terrestris	Insecta
XP_020720549.1	30195	Bombus terrestris	Insecta
XP_003699771.1	143995	Megachile rotundata	Insecta
XP_003699772.1	143995	Megachile rotundata	Insecta
XP_015600998.1	211228	Cephus cinctus	Insecta
XP_015600997.1	211228	Cephus cinctus	Insecta
XP_012255906.2	37344	Athalia rosae	Insecta
XP_012255855.1	37344	Athalia rosae	Insecta
XP_023309873.1	217634	Anoplophora glabripennis	Insecta
XP_023309874.1	217634	Anoplophora glabripennis	Insecta
XP_023019743.1	7539	Leptinotarsa decemlineata	Insecta
XP_023029793.1	7539	Leptinotarsa decemlineata	Insecta
XP_014298214.1	69319	Microplitis demolitor	Insecta
XP_008552233.2	69319	Microplitis demolitor	Insecta
XP_012286566.1	222816	Orussus abietinus	Insecta
XP_012286568.1	222816	Orussus abietinus	Insecta
XP_014214464.1	29053	Copidosoma floridanum	Insecta
XP_014214465.1	29053	Copidosoma floridanum	Insecta
XP_014241452.1	79782	Cimex lectularius	Insecta
XP_014244096.1	79782	Cimex lectularius	Insecta
XP_014241450.1	79782	Cimex lectularius	Insecta
XP_022900272.1	166361	Onthophagus taurus	Insecta
XP_022915566.1	166361	Onthophagus taurus	Insecta
XP_022917179.1	166361	Onthophagus taurus	Insecta
XP_025833329.1	224129	Agrilus planipennis	Insecta
XP_018325649.1	224129	Agrilus planipennis	Insecta
XP_011177881.1	28588	Zeugodacus cucurbitae	Insecta
XP_011192327.1	28588	Zeugodacus cucurbitae	Insecta
XP_011307796.1	64838	Fopius arisanus	Insecta
XP_011307795.1	64838	Fopius arisanus	Insecta
XP_013138946.1	76194	Papilio polytes	Insecta
XP_013149465.1	76194	Papilio polytes	Insecta
XP_013135715.1	76194	Papilio polytes	Insecta
XP_012536127.1	307658	Monomorium pharaonis	Insecta
XP_012536121.2	307658	Monomorium pharaonis	Insecta
XP_013106862.1	35570	Stomoxys calcitrans	Insecta
XP_013115335.1	35570	Stomoxys calcitrans	Insecta
XP_013197636.1	680683	Amyelois transitella	Insecta
XP_013188670.1	680683	Amyelois transitella	Insecta
XP_013188671.1	680683	Amyelois transitella	Insecta
XP_017769350.1	110193	Nicrophorus vespilloides	Insecta
XP_017770322.1	110193	Nicrophorus vespilloides	Insecta
XP_016917943.1	7461	Apis cerana	Insecta
XP_018785121.1	174628	Bactrocera latifrons	Insecta
XP_018804086.1	174628	Bactrocera latifrons	Insecta
XP_022168832.1	13164	Myzus persicae	Insecta
XP_022172062.1	13164	Myzus persicae	Insecta
XP_019870121.1	116153	Aethina tumida	Insecta
XP_019868534.1	116153	Aethina tumida	Insecta
XP_022229064.1	7282	Drosophila obscura	Insecta
XP_022229833.1	7282	Drosophila obscura	Insecta
XP_025193315.1	742174	Melanaphis sacchari	Insecta
XP_025206617.1	742174	Melanaphis sacchari	Insecta
XP_030757212.1	7048	Sitophilus oryzae	Insecta
XP_030748329.1	7048	Sitophilus oryzae	Insecta
XP_026501523.1	334116	Vanessa tameamea	Insecta
XP_026497104.1	334116	Vanessa tameamea	Insecta
XP_024868383.1	300111	Temnothorax curvispinosus	Insecta
XP_024883999.1	300111	Temnothorax curvispinosus	Insecta
XP_025411861.1	143950	Sipha flava	Insecta
XP_025413881.1	143950	Sipha flava	Insecta
XP_026313969.1	1477025	Hyposmocoma kahamanoa	Insecta
XP_026319823.1	1477025	Hyposmocoma kahamanoa	Insecta
XP_026319542.1	1477025	Hyposmocoma kahamanoa	Insecta
XP_026742682.1	7111	Trichoplusia ni	Insecta
XP_026732157.1	7111	Trichoplusia ni	Insecta
XP_026731796.1	7111	Trichoplusia ni	Insecta
XP_028038123.1	7092	Bombyx mandarina	Insecta
XP_028036976.1	7092	Bombyx mandarina	Insecta
XP_028031446.1	7092	Bombyx mandarina	Insecta
XP_055303086.1	263140	Sitodiplosis mosellana	Insecta
XP_055303081.1	263140	Sitodiplosis mosellana	Insecta
XP_002132893.3	7237	Drosophila pseudoobscura	Insecta
XP_033226460.1	2817044	Belonocnema kinseyi	Insecta
XP_033226090.1	2817044	Belonocnema kinseyi	Insecta
XP_034233062.1	161013	Thrips palmi	Insecta
XP_035911617.1	30069	Anopheles stephensi	Insecta
XP_035904744.1	30069	Anopheles stephensi	Insecta
XP_034934807.1	460826	Chelonus insularis	Insecta
XP_034934717.1	460826	Chelonus insularis	Insecta
XP_035777497.1	7167	Anopheles albimanus	Insecta
XP_035786110.1	7167	Anopheles albimanus	Insecta
XP_035719767.1	7446	Vespa mandarinia	Insecta
XP_035719766.1	7446	Vespa mandarinia	Insecta
XP_037041044.1	38358	Bradysia coprophila	Insecta
XP_037050684.1	38358	Bradysia coprophila	Insecta
XP_037821811.1	13632	Lucilia sericata	Insecta
XP_037811922.1	13632	Lucilia sericata	Insecta
XP_040224477.1	1518534	Anopheles coluzzii	Insecta
XP_040239138.1	1518534	Anopheles coluzzii	Insecta
XP_040166469.1	7173	Anopheles arabiensis	Insecta
XP_040166121.1	7173	Anopheles arabiensis	Insecta
XP_043269755.1	32260	Venturia canescens	Insecta
XP_046742923.1	362088	Diprion similis	Insecta
XP_046742734.1	362088	Diprion similis	Insecta
XP_047117264.1	274613	Schistocerca piceifrons	Insecta
XP_046981306.1	7009	Schistocerca americana	Insecta
XP_047021576.1	7113	Helicoverpa zea	Insecta
XP_047026139.1	7113	Helicoverpa zea	Insecta
XP_047020869.1	7113	Helicoverpa zea	Insecta
XP_049762871.1	274614	Schistocerca cancellata	Insecta
XP_055690782.1	7200	Lutzomyia longipalpis	Insecta
XP_055706792.1	29031	Phlebotomus papatasi	Insecta
XP_056645345.1	1163346	Diorhabda sublineata	Insecta
XP_056636884.1	1163346	Diorhabda sublineata	Insecta
XP_056645346.1	1163346	Diorhabda sublineata	Insecta
XP_053959630.1	28586	Anastrepha ludens	Insecta
XP_053963658.1	28586	Anastrepha ludens	Insecta
XP_054257812.1	74068	Macrosteles quadrilineatus	Insecta
XP_055386067.1	2530218	Condylostylus longicornis	Insecta
XP_055374348.1	2530218	Condylostylus longicornis	Insecta
XP_055599550.1	190385	Uranotaenia lowii	Insecta
XP_055600408.1	190385	Uranotaenia lowii	Insecta
XP_055547795.1	174621	Wyeomyia smithii	Insecta
XP_055546320.1	174621	Wyeomyia smithii	Insecta
XP_057324859.1	375433	Microplitis mediator	Insecta
XP_057327236.1	375433	Microplitis mediator	Insecta
XP_034833689.1	2795564	Maniola hyperantus	Insecta
XP_034840013.1	2795564	Maniola hyperantus	Insecta
XP_034834497.1	2795564	Maniola hyperantus	Insecta
XP_050345215.1	171585	Nymphalis io	Insecta
XP_050344001.1	171585	Nymphalis io	Insecta
XP_050344333.1	171585	Nymphalis io	Insecta
XP_041977493.1	91739	Aricia agestis	Insecta
XP_041975400.1	91739	Aricia agestis	Insecta
XP_041969308.1	91739	Aricia agestis	Insecta
XP_046965143.1	171605	Vanessa cardui	Insecta
XP_046966533.1	171605	Vanessa cardui	Insecta
XP_046960857.1	171605	Vanessa cardui	Insecta
XP_045446006.1	113334	Melitaea cinxia	Insecta
XP_045447234.1	113334	Melitaea cinxia	Insecta
XP_045457215.1	113334	Melitaea cinxia	Insecta
XP_045775390.1	191418	Maniola jurtina	Insecta
XP_045785713.1	191418	Maniola jurtina	Insecta
XP_045775399.1	191418	Maniola jurtina	Insecta
XP_047520412.1	78633	Pieris napi	Insecta
XP_047505365.1	78633	Pieris napi	Insecta
XP_047520486.1	78633	Pieris napi	Insecta
XP_044753791.1	41139	Coccinella septempunctata	Insecta
XP_045478258.1	115357	Harmonia axyridis	Insecta
XP_045472708.1	115357	Harmonia axyridis	Insecta
XP_052864335.1	68878	Anopheles cruzii	Insecta
XP_052862274.1	68878	Anopheles cruzii	Insecta
XP_053692603.1	53552	Sabethes cyaneus	Insecta
XP_053691248.1	53552	Sabethes cyaneus	Insecta
XP_050083418.1	42839	Anopheles aquasalis	Insecta
XP_050094453.1	42839	Anopheles aquasalis	Insecta
XP_050075566.1	1496333	Anopheles maculipalpis	Insecta
XP_050078476.1	1496333	Anopheles maculipalpis	Insecta
XP_053661956.1	1521116	Anopheles marshallii	Insecta
XP_053664963.1	1521116	Anopheles marshallii	Insecta
XP_052898780.1	186751	Anopheles moucheti	Insecta
XP_052895485.1	186751	Anopheles moucheti	Insecta
XP_049282879.1	62324	Anopheles funestus	Insecta
XP_049279473.1	62324	Anopheles funestus	Insecta
XP_053671598.1	185578	Anopheles nili	Insecta
XP_053677485.1	185578	Anopheles nili	Insecta
XP_044277058.1	61221	Varanus komodoensis	Lepidosauria
KAJ7324509.1	171643	Phrynocephalus forsythii	Lepidosauria
XP_015284560.1	146911	Gekko japonicus	Lepidosauria
XP_028587796.1	64176	Podarcis muralis	Lepidosauria
XP_033006850.1	80427	Lacerta agilis	Lepidosauria
XP_034988752.1	8524	Zootoca vivipara	Lepidosauria
XP_053246889.1	65483	Podarcis raffonei	Lepidosauria
XP_054839665.1	481883	Eublepharis macularius	Lepidosauria
XP_056708067.1	460621	Euleptes europaea	Lepidosauria
XP_020664182.1	103695	Pogona vitticeps	Lepidosauria
CAH1271005.1	7740	Branchiostoma lanceolatum	Leptocardii
CAH1273835.1	7740	Branchiostoma lanceolatum	Leptocardii
CAH1244818.1	7740	Branchiostoma lanceolatum	Leptocardii
CAH1273836.1	7740	Branchiostoma lanceolatum	Leptocardii
CAH1271007.1	7740	Branchiostoma lanceolatum	Leptocardii
XP_035677088.1	7739	Branchiostoma floridae	Leptocardii
XP_035688898.1	7739	Branchiostoma floridae	Leptocardii
XP_035687835.1	7739	Branchiostoma floridae	Leptocardii
XP_035658279.1	7739	Branchiostoma floridae	Leptocardii
XP_013412084.2	7574	Lingula anatina	Lingulata
XP_023930419.1	7574	Lingula anatina	Lingulata
XP_045129423.1	210409	Portunus trituberculatus	Malacostraca
XP_045129421.1	210409	Portunus trituberculatus	Malacostraca
XP_042230482.1	6706	Homarus americanus	Malacostraca
XP_047476192.1	139456	Penaeus chinensis	Malacostraca
XP_047493500.1	139456	Penaeus chinensis	Malacostraca
XP_050720914.1	95602	Eriocheir sinensis	Malacostraca
NP_001288282.1	10090	Mus musculus	Mammalia
EDM11469.1	10116	Rattus norvegicus	Mammalia
NP_036909.1	10116	Rattus norvegicus	Mammalia
XP_011226035.1	9646	Ailuropoda melanoleuca	Mammalia
EFB14744.1	9646	Ailuropoda melanoleuca	Mammalia
XP_035310027.1	10029	Cricetulus griseus	Mammalia
EHA97847.1	10181	Heterocephalus glaber	Mammalia
ELR54927.1	72004	Bos mutus	Mammalia
XP_005897898.1	72004	Bos mutus	Mammalia
EPY85287.1	419612	Camelus ferus	Mammalia
XP_015455545.1	9402	Pteropus alecto	Mammalia
XP_006753436.1	225400	Myotis davidii	Mammalia
ELW50934.1	246437	Tupaia chinensis	Mammalia
XP_005873252.1	109478	Myotis brandtii	Mammalia
EPQ12038.1	109478	Myotis brandtii	Mammalia
OBS80720.1	56216	Neotoma lepida	Mammalia
KAJ8784431.1	9764	Eschrichtius robustus	Mammalia
PNI24130.1	9598	Pan troglodytes	Mammalia
PNI24132.1	9598	Pan troglodytes	Mammalia
TEA10288.1	103600	Sousa chinensis	Mammalia
TKC34069.1	40151	Monodon monoceros	Mammalia
KAF0884596.1	9678	Crocuta crocuta	Mammalia
KAB0356128.1	9888	Muntiacus muntjak	Mammalia
KAB0391329.1	9770	Balaenoptera physalus	Mammalia
KAI4033153.1	9606	Homo sapiens	Mammalia
KAF3827437.1	9715	Mirounga leonina	Mammalia
XP_028360748.1	89673	Phyllostomus discolor	Mammalia
KAF6377168.1	51298	Myotis myotis	Mammalia
KAF6381201.1	59472	Pipistrellus kuhlii	Mammalia
KAF6384358.1	59479	Rhinolophus ferrumequinum	Mammalia
KAF6477112.1	27622	Molossus molossus	Mammalia
KAF6473153.1	9407	Rousettus aegyptiacus	Mammalia
XP_015990781.1	9407	Rousettus aegyptiacus	Mammalia
KAH8212960.1	9995	Marmota monax	Mammalia
KAF7479529.1	9995	Marmota monax	Mammalia
XP_040126376.1	43179	Ictidomys tridecemlineatus	Mammalia
KAG8511022.1	202257	Galemys pyrenaicus	Mammalia
MBZ3889949.1	30640	Sciurus carolinensis	Mammalia
XP_005344871.1	79684	Microtus ochrogaster	Mammalia
XP_036731189.1	143292	Manis pentadactyla	Mammalia
XP_017517099.1	9974	Manis javanica	Mammalia
KAI5940239.1	9974	Manis javanica	Mammalia
VFV31972.1	191816	Lynx pardinus	Mammalia
CAD7670664.1	34880	Nyctereutes procyonoides	Mammalia
CAH6792243.1	109678	Phodopus roborovskii	Mammalia
XP_003412977.1	9785	Loxodonta africana	Mammalia
XP_001511412.2	9258	Ornithorhynchus anatinus	Mammalia
XP_001371980.1	13616	Monodelphis domestica	Mammalia
XP_001500887.1	9796	Equus caballus	Mammalia
XP_001926098.2	9823	Sus scrofa	Mammalia
NP_001075727.1	9986	Oryctolagus cuniculus	Mammalia
XP_008979677.2	9483	Callithrix jacchus	Mammalia
XP_008979677.1	9483	Callithrix jacchus	Mammalia
XP_003280472.2	61853	Nomascus leucogenys	Mammalia
XP_003280472.1	61853	Nomascus leucogenys	Mammalia
XP_003477147.1	10141	Cavia porcellus	Mammalia
XP_011379509.1	132908	Pteropus vampyrus	Mammalia
XP_012874864.1	10020	Dipodomys ordii	Mammalia
XP_008060115.1	1868482	Carlito syrichta	Mammalia
XP_006201003.1	30538	Vicugna pacos	Mammalia
XP_012635748.1	30608	Microcebus murinus	Mammalia
XP_054984242.1	42254	Sorex araneus	Mammalia
XP_004603295.1	42254	Sorex araneus	Mammalia
XP_003792732.1	30611	Otolemur garnettii	Mammalia
XP_006936237.1	9685	Felis catus	Mammalia
XP_003766433.1	9305	Sarcophilus harrisii	Mammalia
XP_003766433.2	9305	Sarcophilus harrisii	Mammalia
XP_004465962.1	9361	Dasypus novemcinctus	Mammalia
XP_003807686.1	9597	Pan paniscus	Mammalia
XP_004644597.1	10160	Octodon degus	Mammalia
XP_012585027.1	143302	Condylura cristata	Mammalia
XP_005383234.1	34839	Chinchilla lanigera	Mammalia
XP_004654598.1	51337	Jaculus jaculus	Mammalia
XP_004578301.1	9978	Ochotona princeps	Mammalia
XP_006869476.1	185453	Chrysochloris asiatica	Mammalia
XP_007517485.1	9365	Erinaceus europaeus	Mammalia
XP_006884345.1	28737	Elephantulus edwardii	Mammalia
XP_045143522.1	9371	Echinops telfairi	Mammalia
XP_004278821.1	9733	Orcinus orca	Mammalia
XP_033259643.1	9733	Orcinus orca	Mammalia
XP_021083633.1	10036	Mesocricetus auratus	Mammalia
XP_030886529.1	9713	Leptonychotes weddellii	Mammalia
XP_007465913.1	118797	Lipotes vexillifer	Mammalia
XP_006047589.1	89462	Bubalus bubalis	Mammalia
XP_008837238.1	1026970	Nannospalax galili	Mammalia
XP_008706566.1	29073	Ursus maritimus	Mammalia
XP_008566364.1	482537	Galeopterus variegatus	Mammalia
XP_010355022.1	61622	Rhinopithecus roxellana	Mammalia
XP_012304394.1	37293	Aotus nancymaae	Mammalia
XP_012495638.1	379532	Propithecus coquereli	Mammalia
XP_016055652.1	291302	Miniopterus natalensis	Mammalia
XP_017378672.1	2715852	Cebus imitator	Mammalia
XP_019579029.1	89399	Rhinolophus sinicus	Mammalia
XP_019506626.1	186990	Hipposideros armiger	Mammalia
XP_020035219.1	51338	Castor canadensis	Mammalia
XP_020820468.1	38626	Phascolarctos cinereus	Mammalia
XP_044770322.1	29088	Neomonachus schauinslandi	Mammalia
XP_021506895.1	10047	Meriones unguiculatus	Mammalia
XP_022424805.1	9749	Delphinapterus leucas	Mammalia
XP_026311440.1	591936	Piliocolobus tephrosceles	Mammalia
XP_024433875.1	9430	Desmodus rotundus	Mammalia
XP_039086314.1	95912	Hyaena hyaena	Mammalia
XP_025769635.1	9696	Puma concolor	Mammalia
XP_026235912.1	9999	Urocitellus parryii	Mammalia
XP_027791699.1	93162	Marmota flaviventris	Mammalia
XP_027956923.1	34886	Eumetopias jubatus	Mammalia
XP_027956924.1	34886	Eumetopias jubatus	Mammalia
XP_028749932.1	10041	Peromyscus leucopus	Mammalia
XP_028609583.1	491861	Grammomys surdaster	Mammalia
XP_029796594.1	37032	Suricata suricatta	Mammalia
XP_031220531.1	35658	Mastomys coucha	Mammalia
XP_032154087.1	9515	Sapajus apella	Mammalia
XP_035583547.1	9704	Zalophus californianus	Mammalia
XP_033069002.1	54180	Trachypithecus francoisi	Mammalia
XP_032027837.1	81572	Hylobates moloch	Mammalia
XP_036707609.1	9771	Balaenoptera musculus	Mammalia
XP_032725197.1	76717	Lontra canadensis	Mammalia
XP_036613116.1	9337	Trichosurus vulpecula	Mammalia
XP_034370579.1	61156	Arvicanthis niloticus	Mammalia
XP_036893517.1	192404	Sturnira hondurensis	Mammalia
XP_036993059.2	9417	Artibeus jamaicensis	Mammalia
XP_036993059.1	9417	Artibeus jamaicensis	Mammalia
XP_050015862.1	100897	Microtus fortis	Mammalia
XP_050015860.1	100897	Microtus fortis	Mammalia
XP_037380459.1	50954	Talpa occidentalis	Mammalia
XP_037693783.1	27675	Choloepus didactylus	Mammalia
XP_038605185.1	9261	Tachyglossus aculeatus	Mammalia
XP_051847547.1	38775	Antechinus flavipes	Mammalia
XP_044523581.1	191870	Gracilinanus agilis	Mammalia
XP_043450474.1	37029	Prionailurus bengalensis	Mammalia
XP_047645185.1	41426	Phacochoerus africanus	Mammalia
XP_040858777.1	130825	Ochotona curzoniae	Mammalia
XP_041626425.1	494514	Vulpes lagopus	Mammalia
XP_042525801.1	105255	Dipodomys spectabilis	Mammalia
XP_045707315.1	9423	Phyllostomus hastatus	Mammalia
XP_043850997.1	33562	Dromiciops gliroides	Mammalia
XP_045395949.1	9447	Lemur catta	Mammalia
XP_049484328.1	29064	Panthera uncia	Mammalia
XP_049631972.1	109475	Suncus etruscus	Mammalia
XP_053421795.1	9470	Nycticebus coucang	Mammalia
XP_054335808.1	9600	Pongo pygmaeus	Mammalia
XP_021041020.1	10089	Mus caroli	Mammalia
XP_021065414.1	10093	Mus pahari	Mammalia
XP_027704654.1	29139	Vombatus ursinus	Mammalia
XP_047589608.1	9657	Lutra lutra	Mammalia
XP_039706701.1	143291	Pteropus giganteus	Mammalia
XP_048309932.1	447135	Myodes glareolus	Mammalia
XP_036059979.1	38674	Onychomys torridus	Mammalia
XP_051005688.1	60746	Acomys russatus	Mammalia
XP_055481221.1	48139	Psammomys obesus	Mammalia
XP_045859881.1	9662	Meles meles	Mammalia
XP_052014279.1	10129	Apodemus sylvaticus	Mammalia
XP_057621150.1	269649	Chionomys nivalis	Mammalia
