# Supplementary material for: Apolipoprotein D neofunctionalization couples lipid allocation to wing evolution
Source: EMBO J. 2026 Jun 3;45(14):4956–87. doi: 10.1038/s44318-026-00821-0 (PMC13373240; doi:10.1038/s44318-026-00821-0)
Supplement: Supplementary file 3 — Dataset EV2 [file 44318_2026_821_MOESM3_ESM.xlsx]

## Sheet: Legend
Dataset EV2
Number of ApoD genes in each of the 791 surveyed species
Dataset EV2. Number of ApoD genes in each of the 791 surveyed species. This dataset summarizes ApoD gene copy number per species across 791 metazoan genomes.

## Sheet: Dataset EV2
Dataset EV2 The number of ApoD genes in each species
Species	Gene Number	Class
Acanthochromis polyacanthus	1	Actinopteri
Acanthopagrus latus	1	Actinopteri
Albula glossodonta	3	Actinopteri
Albula goreensis	1	Actinopteri
Aldrovandia affinis	2	Actinopteri
Alosa sapidissima	3	Actinopteri
Ameiurus melas	2	Actinopteri
Amphiprion ocellaris	1	Actinopteri
Anabarilius grahami	2	Actinopteri
Anabas testudineus	2	Actinopteri
Anoplopoma fimbria	2	Actinopteri
Atractosteus spatula	2	Actinopteri
Bagarius yarrelli	1	Actinopteri
Betta splendens	1	Actinopteri
Brienomyrus brachyistius	2	Actinopteri
Carassius gibelio	3	Actinopteri
Chaenocephalus aceratus	2	Actinopteri
Channa argus	2	Actinopteri
Chanos chanos	2	Actinopteri
Cheilinus undulatus	3	Actinopteri
Chelmon rostratus	2	Actinopteri
Clarias gariepinus	1	Actinopteri
Collichthys lucidus	3	Actinopteri
Conger conger	1	Actinopteri
Coryphaenoides rupestris	1	Actinopteri
Ctenopharyngodon idella	2	Actinopteri
Cyclopterus lumpus	2	Actinopteri
Dallia pectoralis	1	Actinopteri
Danio aesculapii	2	Actinopteri
Danio rerio	3	Actinopteri
Danionella translucida	1	Actinopteri
Denticeps clupeoides	3	Actinopteri
Dicentrarchus labrax	3	Actinopteri
Dissostichus eleginoides	3	Actinopteri
Dissostichus mawsoni	2	Actinopteri
Echeneis naucrates	2	Actinopteri
Electrophorus electricus	2	Actinopteri
Epinephelus fuscoguttatus	2	Actinopteri
Epinephelus moara	1	Actinopteri
Esox lucius	2	Actinopteri
Gadus chalcogrammus	2	Actinopteri
Gadus morhua	2	Actinopteri
Girardinichthys multiradiatus	3	Actinopteri
Gouania willdenowi	2	Actinopteri
Gymnodraco acuticeps	2	Actinopteri
Hippocampus comes	1	Actinopteri
Hippocampus zosterae	1	Actinopteri
Hippoglossus hippoglossus	1	Actinopteri
Hippoglossus stenolepis	3	Actinopteri
Ictalurus furcatus	1	Actinopteri
Ictalurus punctatus	1	Actinopteri
Kryptolebias marmoratus	1	Actinopteri
Labrus bergylta	3	Actinopteri
Lampris incognitus	2	Actinopteri
Lates calcarifer	3	Actinopteri
Lepisosteus oculatus	2	Actinopteri
Liparis tanakae	1	Actinopteri
Lucifuga dentata	1	Actinopteri
Mastacembelus armatus	1	Actinopteri
Megalobrama amblycephala	3	Actinopteri
Megalops atlanticus	3	Actinopteri
Menidia menidia	3	Actinopteri
Merluccius polli	1	Actinopteri
Micropterus dolomieu	2	Actinopteri
Micropterus salmoides	2	Actinopteri
Misgurnus anguillicaudatus	3	Actinopteri
Morone saxatilis	2	Actinopteri
Mugil cephalus	3	Actinopteri
Myripristis murdjan	1	Actinopteri
Nematolebias whitei	1	Actinopteri
Neolamprologus brichardi	3	Actinopteri
Nibea albiflora	1	Actinopteri
Nothobranchius furzeri	2	Actinopteri
Notolabrus celidotus	2	Actinopteri
Notothenia coriiceps	2	Actinopteri
Oncorhynchus gorbuscha	2	Actinopteri
Oncorhynchus kisutch	2	Actinopteri
Oncorhynchus nerka	2	Actinopteri
Onychostoma macrolepis	2	Actinopteri
Oryzias javanicus	1	Actinopteri
Pangasianodon gigas	1	Actinopteri
Pangasius djambal	1	Actinopteri
Paralichthys olivaceus	2	Actinopteri
Parambassis ranga	1	Actinopteri
Paramormyrops kingsleyae	2	Actinopteri
Poecilia latipinna	1	Actinopteri
Pogonophryne albipinna	2	Actinopteri
Pseudochaenichthys georgianus	2	Actinopteri
Pseudoliparis swirei	3	Actinopteri
Pundamilia nyererei	3	Actinopteri
Pungitius pungitius	3	Actinopteri
Puntigrus tetrazona	2	Actinopteri
Salarias fasciatus	2	Actinopteri
Salmo salar	3	Actinopteri
Salmo trutta	2	Actinopteri
Salvelinus alpinus	2	Actinopteri
Salvelinus fontinalis	1	Actinopteri
Salvelinus namaycush	2	Actinopteri
Sander lucioperca	2	Actinopteri
Scatophagus argus	2	Actinopteri
Scleropages formosus	2	Actinopteri
Scomber japonicus	2	Actinopteri
Scophthalmus maximus	3	Actinopteri
Scortum barcoo	2	Actinopteri
Sebastes umbrosus	2	Actinopteri
Seriola aureovittata	1	Actinopteri
Seriola dumerili	1	Actinopteri
Silurus asotus	2	Actinopteri
Siniperca chuatsi	2	Actinopteri
Sinocyclocheilus grahami	3	Actinopteri
Sinocyclocheilus rhinocerous	3	Actinopteri
Solea senegalensis	2	Actinopteri
Sparus aurata	2	Actinopteri
Sphaeramia orbicularis	3	Actinopteri
Stegastes partitus	1	Actinopteri
Synaphobranchus kaupii	1	Actinopteri
Synchiropus splendidus	1	Actinopteri
Syngnathus acus	3	Actinopteri
Syngnathus scovelli	3	Actinopteri
Tachysurus fulvidraco	1	Actinopteri
Takifugu rubripes	2	Actinopteri
Tetraodon nigroviridis	2	Actinopteri
Thunnus albacares	1	Actinopteri
Thunnus maccoyii	2	Actinopteri
Toxotes jaculatrix	2	Actinopteri
Trematomus bernacchii	2	Actinopteri
Triplophysa tibetana	3	Actinopteri
Xiphias gladius	2	Actinopteri
Xiphophorus couchianus	2	Actinopteri
Xiphophorus hellerii	1	Actinopteri
Xiphophorus maculatus	2	Actinopteri
Pleurodeles waltl	1	Amphibia
Oikopleura dioica	1	Appendicularia
Araneus ventricosus	1	Arachnida
Argiope bruennichi	1	Arachnida
Centruroides sculpturatus	1	Arachnida
Leptotrombidium deliense	1	Arachnida
Medioppia subpectinata	2	Arachnida
Nephila pilipes	2	Arachnida
Oedothorax gibbosus	1	Arachnida
Oppia nitens	1	Arachnida
Parasteatoda tepidariorum	1	Arachnida
Sarcoptes scabiei	2	Arachnida
Trichonephila clavata	1	Arachnida
Trichonephila clavipes	1	Arachnida
Uloborus diversus	1	Arachnida
Acanthisitta chloris	1	Aves
Accipiter gentilis	1	Aves
Acrocephalus arundinaceus	1	Aves
Aegithalos caudatus	1	Aves
Aegotheles bennettii	1	Aves
Agelaius phoeniceus	1	Aves
Aix galericulata	1	Aves
Alaudala cheleensis	1	Aves
Aleadryas rufinucha	1	Aves
Amazona aestiva	1	Aves
Amazona guildingii	1	Aves
Anhinga anhinga	1	Aves
Anhinga rufa	1	Aves
Anser cygnoides	1	Aves
Anseranas semipalmata	1	Aves
Anthoscopus minutus	1	Aves
Antrostomus carolinensis	1	Aves
Apaloderma vittatum	1	Aves
Aptenodytes forsteri	1	Aves
Apus apus	1	Aves
Aramus guarauna	1	Aves
Ardeotis kori	1	Aves
Arenaria interpres	1	Aves
Asarcornis scutulata	1	Aves
Athene cunicularia	1	Aves
Atlantisia rogersi	1	Aves
Atrichornis clamosus	1	Aves
Balaeniceps rex	1	Aves
Bombycilla garrulus	1	Aves
Brachypodius atriceps	1	Aves
Brachypteracias leptosomus	1	Aves
Bucco capensis	1	Aves
Bucorvus abyssinicus	1	Aves
Burhinus bistriatus	1	Aves
Calcarius ornatus	1	Aves
Calidris pugnax	1	Aves
Callaeas wilsoni	1	Aves
Callipepla squamata	1	Aves
Caloenas nicobarica	1	Aves
Calonectris borealis	1	Aves
Calypte anna	1	Aves
Calyptomena viridis	1	Aves
Campylorhamphus procurvoides	1	Aves
Cardinalis cardinalis	1	Aves
Cathartes aura	1	Aves
Catharus fuscescens	1	Aves
Centrocercus urophasianus	1	Aves
Centropus bengalensis	1	Aves
Centropus unirufus	1	Aves
Cephalopterus ornatus	1	Aves
Cepphus grylle	1	Aves
Cercotrichas coryphoeus	1	Aves
Certhia brachydactyla	1	Aves
Cettia cetti	1	Aves
Ceuthmochares aereus	1	Aves
Chaetops frenatus	1	Aves
Chaetorhynchus papuensis	1	Aves
Chaetura pelagica	1	Aves
Charadrius vociferus	1	Aves
Chauna torquata	1	Aves
Chionis minor	1	Aves
Chiroxiphia lanceolata	1	Aves
Chlamydotis macqueenii	1	Aves
Chloebia gouldiae	1	Aves
Chloroceryle aenea	1	Aves
Chloropsis cyanopogon	1	Aves
Chloropsis hardwickii	1	Aves
Chordeiles acutipennis	1	Aves
Chroicocephalus maculipennis	1	Aves
Chunga burmeisteri	1	Aves
Ciccaba nigrolineata	1	Aves
Ciconia maguari	1	Aves
Cinclus mexicanus	1	Aves
Circaetus pectoralis	1	Aves
Cisticola juncidis	1	Aves
Climacteris rufus	1	Aves
Cnemophilus loriae	1	Aves
Cochlearius cochlearius	1	Aves
Colinus virginianus	1	Aves
Colius striatus	1	Aves
Columba livia	1	Aves
Corapipo altera	1	Aves
Corvus brachyrhynchos	1	Aves
Corythaeola cristata	1	Aves
Corythaixoides concolor	1	Aves
Coturnix japonica	1	Aves
Crotophaga sulcirostris	1	Aves
Cygnus atratus	1	Aves
Cygnus olor	1	Aves
Daphoenositta chrysoptera	1	Aves
Dasyornis broadbenti	1	Aves
Dicaeum eximium	1	Aves
Dicrurus megarhynchus	1	Aves
Donacobius atricapilla	1	Aves
Dromas ardeola	1	Aves
Drymodes brunneopygia	1	Aves
Dryobates pubescens	1	Aves
Dryoscopus gambensis	1	Aves
Edolisoma coerulescens	1	Aves
Egretta garzetta	1	Aves
Emberiza fucata	1	Aves
Empidonax traillii	1	Aves
Erithacus rubecula	1	Aves
Erpornis zantholeuca	1	Aves
Erythrocercus mccallii	1	Aves
Eubucco bourcierii	1	Aves
Eudromia elegans	1	Aves
Eudyptes chrysolophus	1	Aves
Eudyptula novaehollandiae	1	Aves
Eulacestoma nigropectus	1	Aves
Eurypyga helias	1	Aves
Eurystomus gularis	1	Aves
Falco naumanni	1	Aves
Falco peregrinus	1	Aves
Falcunculus frontatus	1	Aves
Formicarius rufipectus	1	Aves
Fregata magnificens	1	Aves
Fulmarus glacialis	1	Aves
Furnarius figulus	1	Aves
Galbula dea	1	Aves
Gallus gallus	2	Aves
Gavia stellata	1	Aves
Geococcyx californianus	1	Aves
Geospiza fortis	1	Aves
Glareola pratincola	1	Aves
Glaucidium brasilianum	1	Aves
Grallaria varia	1	Aves
Grantiella picta	1	Aves
Grus americana	1	Aves
Gymnogyps californianus	1	Aves
Gymnorhina tibicen	1	Aves
Halcyon senegalensis	1	Aves
Haliaeetus albicilla	2	Aves
Harpia harpyja	1	Aves
Heliornis fulica	1	Aves
Hemiprocne comata	1	Aves
Herpetotheres cachinnans	1	Aves
Himantopus himantopus	1	Aves
Hippolais icterina	1	Aves
Hylia prasina	1	Aves
Hypocryptadius cinnamomeus	1	Aves
Ibidorhyncha struthersii	1	Aves
Ifrita kowaldi	1	Aves
Illadopsis cleaveri	1	Aves
Indicator indicator	1	Aves
Indicator maculatus	1	Aves
Irena cyanogastra	1	Aves
Jacana jacana	1	Aves
Lagopus leucura	1	Aves
Lagopus muta	1	Aves
Lamprotornis superbus	1	Aves
Lanius ludovicianus	1	Aves
Lepidothrix coronata	1	Aves
Leptocoma aspasia	1	Aves
Leptosomus discolor	1	Aves
Leucopsar rothschildi	1	Aves
Locustella ochotensis	1	Aves
Lophotis ruficrista	1	Aves
Loxia leucoptera	1	Aves
Machaerirhynchus nigripectus	1	Aves
Malurus elegans	1	Aves
Malurus melanocephalus	1	Aves
Manacus vitellinus	2	Aves
Melanocharis versteri	1	Aves
Meleagris gallopavo	1	Aves
Melopsittacus undulatus	1	Aves
Menura novaehollandiae	1	Aves
Mesembrinibis cayennensis	1	Aves
Mesitornis unicolor	1	Aves
Mionectes macconnelli	1	Aves
Mohoua ochrocephala	1	Aves
Motacilla alba	2	Aves
Myiagra hebetior	1	Aves
Mystacornis crossleyi	1	Aves
Neopelma chrysocephalum	1	Aves
Neopipo cinnamomea	1	Aves
Nesospiza acunhae	1	Aves
Nestor notabilis	1	Aves
Nicator chloris	1	Aves
Nipponia nippon	1	Aves
Nothocercus julius	1	Aves
Nothocercus nigrocapillus	1	Aves
Nothoprocta pentlandii	1	Aves
Nothoprocta perdicaria	1	Aves
Notiomystis cincta	1	Aves
Numida meleagris	1	Aves
Nyctibius bracteatus	1	Aves
Nyctibius grandis	1	Aves
Nycticryphes semicollaris	1	Aves
Nyctiprogne leucopyga	1	Aves
Oceanites oceanicus	1	Aves
Odontophorus gujanensis	1	Aves
Oenanthe melanoleuca	1	Aves
Oenanthe oenanthe	1	Aves
Onychorhynchus coronatus	1	Aves
Opisthocomus hoazin	1	Aves
Oreocharis arfaki	1	Aves
Oreotrochilus melanogaster	1	Aves
Origma solitaria	1	Aves
Oriolus oriolus	1	Aves
Orthonyx spaldingii	1	Aves
Oxyruncus cristatus	1	Aves
Pachycephala philippinensis	1	Aves
Pachyramphus minor	1	Aves
Pandion haliaetus	1	Aves
Panurus biarmicus	1	Aves
Pardalotus punctatus	1	Aves
Parus major	1	Aves
Passer montanus	1	Aves
Pedionomus torquatus	1	Aves
Pelecanoides urinatrix	1	Aves
Pelecanus crispus	2	Aves
Penelope pileata	1	Aves
Peucedramus taeniatus	1	Aves
Pezoporus wallicus	1	Aves
Phaethon lepturus	1	Aves
Phaetusa simplex	1	Aves
Phainopepla nitens	1	Aves
Phalacrocorax carbo	1	Aves
Phasianus colchicus	1	Aves
Piaya cayana	1	Aves
Picathartes gymnocephalus	1	Aves
Pipra filicauda	1	Aves
Piprites chloris	1	Aves
Pitangus sulphuratus	1	Aves
Pitta sordida	1	Aves
Ploceus nigricollis	1	Aves
Podargus strigoides	1	Aves
Podiceps cristatus	1	Aves
Podilymbus podiceps	1	Aves
Poecile atricapillus	1	Aves
Polioptila caerulea	1	Aves
Pomatostomus ruficeps	1	Aves
Probosciger aterrimus	1	Aves
Prunella fulvescens	1	Aves
Prunella himalayana	1	Aves
Pseudopodoces humilis	1	Aves
Psilopogon haemacephalus	1	Aves
Psophia crepitans	1	Aves
Pterocles burchelli	1	Aves
Pterocles gutturalis	1	Aves
Ptilonorhynchus violaceus	1	Aves
Ptilorrhoa leucosticta	1	Aves
Pycnonotus jocosus	1	Aves
Pygoscelis adeliae	1	Aves
Pygoscelis antarcticus	1	Aves
Quiscalus mexicanus	1	Aves
Ramphastos sulfuratus	1	Aves
Regulus satrapa	1	Aves
Rhabdornis inornatus	1	Aves
Rhadina sibilatrix	1	Aves
Rhagologus leucostigma	1	Aves
Rhinopomastus cyanomelas	1	Aves
Rhinoptilus africanus	1	Aves
Rhipidura dahli	1	Aves
Rhodinocichla rosea	1	Aves
Rhynochetos jubatus	1	Aves
Rostratula benghalensis	1	Aves
Rynchops niger	1	Aves
Sagittarius serpentarius	1	Aves
Sakesphorus luctuosus	1	Aves
Sapayoa aenigma	1	Aves
Sclerurus mexicanus	1	Aves
Scytalopus superciliaris	1	Aves
Semnornis frantzii	1	Aves
Serilophus lunatus	1	Aves
Serinus canaria	1	Aves
Setophaga kirtlandii	1	Aves
Sitta europaea	1	Aves
Smithornis capensis	1	Aves
Spheniscus magellanicus	1	Aves
Spizaetus tyrannus	1	Aves
Steatornis caripensis	1	Aves
Stercorarius parasiticus	1	Aves
Struthidea cinerea	1	Aves
Sturnus vulgaris	1	Aves
Sula dactylatra	1	Aves
Sylvia atricapilla	1	Aves
Sylvia borin	1	Aves
Sylvietta virens	1	Aves
Syrrhaptes paradoxus	1	Aves
Tachuris rubrigastra	1	Aves
Taeniopygia guttata	1	Aves
Tauraco erythrolophus	1	Aves
Thalassarche chlororhynchos	1	Aves
Thinocorus orbignyianus	1	Aves
Thryothorus ludovicianus	1	Aves
Tichodroma muraria	1	Aves
Tinamus guttatus	1	Aves
Toxostoma redivivum	1	Aves
Tricholaema leucomelas	1	Aves
Trogon melanurus	1	Aves
Turdus rufiventris	1	Aves
Turnix velox	1	Aves
Tympanuchus pallidicinctus	1	Aves
Tyrannus savana	1	Aves
Upupa epops	1	Aves
Uria aalge	1	Aves
Urocolius indicus	1	Aves
Urocynchramus pylzowi	1	Aves
Vidua chalybeata	1	Aves
Vireo altiloquus	1	Aves
Willisornis vidua	1	Aves
Xiphorhynchus elegans	1	Aves
Zapornia atra	1	Aves
Zosterops borbonicus	1	Aves
Crassostrea angulata	2	Bivalvia
Crassostrea gigas	2	Bivalvia
Mizuhopecten yessoensis	2	Bivalvia
Mya arenaria	1	Bivalvia
Mytilus edulis	2	Bivalvia
Pecten maximus	2	Bivalvia
Daphnia carinata	1	Branchiopoda
Daphnia pulicaria	3	Branchiopoda
Rhincodon typus	1	Chondrichthyes
Orchesella cincta	2	Collembola
Lytechinus pictus	2	Echinoidea
Lytechinus variegatus	2	Echinoidea
Brachionus calyciflorus	2	Eurotatoria
Ramazzottius varieornatus	1	Eutardigrada
Batillaria attramentaria	1	Gastropoda
Biomphalaria pfeifferi	1	Gastropoda
Bulinus truncatus	1	Gastropoda
Elysia chlorotica	2	Gastropoda
Lottia gigantea	1	Gastropoda
Patella vulgata	2	Gastropoda
Pomacea canaliculata	2	Gastropoda
Tigriopus californicus	2	Hexanauplia
Abscondita terminalis	2	Insecta
Acanthoscelides obtectus	2	Insecta
Acromyrmex echinatior	2	Insecta
Acyrthosiphon pisum	2	Insecta
Aethina tumida	2	Insecta
Agrilus planipennis	2	Insecta
Amyelois transitella	3	Insecta
Anastrepha ludens	2	Insecta
Anopheles albimanus	2	Insecta
Anopheles aquasalis	2	Insecta
Anopheles arabiensis	2	Insecta
Anopheles coluzzii	2	Insecta
Anopheles cruzii	2	Insecta
Anopheles funestus	2	Insecta
Anopheles maculipalpis	2	Insecta
Anopheles marshallii	2	Insecta
Anopheles moucheti	2	Insecta
Anopheles nili	2	Insecta
Anopheles sinensis	1	Insecta
Anopheles stephensi	2	Insecta
Anoplophora glabripennis	2	Insecta
Aphis craccivora	2	Insecta
Aphis gossypii	3	Insecta
Apis cerana	2	Insecta
Apis mellifera	2	Insecta
Apolygus lucorum	3	Insecta
Arctia plantaginis	3	Insecta
Aricia agestis	3	Insecta
Asbolus verrucosus	2	Insecta
Athalia rosae	2	Insecta
Atta colombica	2	Insecta
Bactrocera latifrons	2	Insecta
Belonocnema kinseyi	2	Insecta
Bemisia tabaci	3	Insecta
Blattella germanica	3	Insecta
Bombus terrestris	2	Insecta
Bombyx mandarina	3	Insecta
Bombyx mori	3	Insecta
Bradysia coprophila	2	Insecta
Bradysia odoriphaga	2	Insecta
Brassicogethes aeneus	2	Insecta
Brenthis ino	3	Insecta
Callosobruchus analis	2	Insecta
Callosobruchus chinensis	3	Insecta
Callosobruchus maculatus	2	Insecta
Camponotus floridanus	1	Insecta
Cephus cinctus	2	Insecta
Ceratitis capitata	1	Insecta
Chelonus insularis	2	Insecta
Chilo suppressalis	3	Insecta
Choristoneura fumiferana	3	Insecta
Chrysodeixis includens	3	Insecta
Cimex lectularius	3	Insecta
Cinara cedri	2	Insecta
Cloeon dipterum	1	Insecta
Coccinella septempunctata	1	Insecta
Condylostylus longicornis	2	Insecta
Copidosoma floridanum	2	Insecta
Coptotermes formosanus	1	Insecta
Cotesia glomerata	2	Insecta
Cryptotermes secundus	3	Insecta
Cyphomyrmex costatus	2	Insecta
Danaus chrysippus	3	Insecta
Dendroctonus ponderosae	3	Insecta
Dendrolimus kikuchii	2	Insecta
Diabrotica balteata	2	Insecta
Diachasma alloeum	2	Insecta
Diatraea saccharalis	3	Insecta
Diorhabda sublineata	3	Insecta
Diprion similis	2	Insecta
Drosophila ananassae	2	Insecta
Drosophila erecta	2	Insecta
Drosophila guanche	2	Insecta
Drosophila melanogaster	3	Insecta
Drosophila mojavensis	2	Insecta
Drosophila navojoa	2	Insecta
Drosophila obscura	2	Insecta
Drosophila persimilis	2	Insecta
Drosophila pseudoobscura	2	Insecta
Drosophila sechellia	2	Insecta
Drosophila simulans	1	Insecta
Drosophila virilis	2	Insecta
Drosophila yakuba	2	Insecta
Ephemera danica	6	Insecta
Eufriesea mexicana	2	Insecta
Euphydryas editha	3	Insecta
Fopius arisanus	2	Insecta
Frankliniella occidentalis	3	Insecta
Gonioctena quinquepunctata	2	Insecta
Gryllus bimaculatus	2	Insecta
Halyomorpha halys	2	Insecta
Harmonia axyridis	2	Insecta
Harpegnathos saltator	1	Insecta
Helicoverpa zea	3	Insecta
Hermetia illucens	2	Insecta
Holotrichia oblita	1	Insecta
Hyposmocoma kahamanoa	3	Insecta
Ignelater luminosus	2	Insecta
Iphiclides podalirius	3	Insecta
Lamprigera yunnana	2	Insecta
Lasius niger	1	Insecta
Leptinotarsa decemlineata	2	Insecta
Lucilia sericata	2	Insecta
Lutzomyia longipalpis	1	Insecta
Macrosteles quadrilineatus	1	Insecta
Maniola hyperantus	3	Insecta
Maniola jurtina	3	Insecta
Megachile rotundata	2	Insecta
Megalurothrips usitatus	3	Insecta
Melanaphis sacchari	2	Insecta
Melitaea cinxia	3	Insecta
Microctonus aethiopoides	2	Insecta
Microplitis demolitor	2	Insecta
Microplitis mediator	2	Insecta
Monomorium pharaonis	2	Insecta
Mythimna loreyi	3	Insecta
Mythimna separata	3	Insecta
Myzus persicae	2	Insecta
Nasonia vitripennis	2	Insecta
Nicrophorus vespilloides	2	Insecta
Nymphalis io	3	Insecta
Onthophagus taurus	3	Insecta
Ooceraea biroi	2	Insecta
Orussus abietinus	2	Insecta
Oryctes borbonicus	2	Insecta
Papilio polytes	3	Insecta
Pararge aegeria	2	Insecta
Parnassius apollo	3	Insecta
Phaedon cochleariae	2	Insecta
Phlebotomus papatasi	1	Insecta
Photinus pyralis	2	Insecta
Phyllotreta striolata	3	Insecta
Pieris macdunnoughi	3	Insecta
Pieris napi	3	Insecta
Pseudolycoriella hygida	2	Insecta
Psylliodes chrysocephala	1	Insecta
Sabethes cyaneus	2	Insecta
Schistocerca americana	1	Insecta
Schistocerca cancellata	1	Insecta
Schistocerca piceifrons	1	Insecta
Sipha flava	2	Insecta
Sitodiplosis mosellana	2	Insecta
Sitophilus oryzae	2	Insecta
Solenopsis invicta	2	Insecta
Spodoptera frugiperda	3	Insecta
Spodoptera littoralis	3	Insecta
Stomoxys calcitrans	2	Insecta
Temnothorax curvispinosus	2	Insecta
Thrips palmi	1	Insecta
Trachymyrmex cornetzi	2	Insecta
Trachymyrmex septentrionalis	2	Insecta
Trachymyrmex zeteki	2	Insecta
Tribolium castaneum	2	Insecta
Trichoplusia ni	3	Insecta
Tuta absoluta	3	Insecta
Uranotaenia lowii	2	Insecta
Vanessa cardui	3	Insecta
Vanessa tameamea	2	Insecta
Venturia canescens	1	Insecta
Vespa mandarinia	2	Insecta
Wyeomyia smithii	2	Insecta
Zeugodacus cucurbitae	2	Insecta
Zootermopsis nevadensis	2	Insecta
Eublepharis macularius	1	Lepidosauria
Euleptes europaea	1	Lepidosauria
Gekko japonicus	1	Lepidosauria
Lacerta agilis	1	Lepidosauria
Phrynocephalus forsythii	1	Lepidosauria
Podarcis muralis	1	Lepidosauria
Podarcis raffonei	1	Lepidosauria
Pogona vitticeps	1	Lepidosauria
Varanus komodoensis	1	Lepidosauria
Zootoca vivipara	1	Lepidosauria
Branchiostoma floridae	4	Leptocardii
Branchiostoma lanceolatum	5	Leptocardii
Lingula anatina	2	Lingulata
Eriocheir sinensis	1	Malacostraca
Homarus americanus	1	Malacostraca
Penaeus chinensis	2	Malacostraca
Portunus trituberculatus	2	Malacostraca
Acomys russatus	1	Mammalia
Ailuropoda melanoleuca	2	Mammalia
Antechinus flavipes	1	Mammalia
Aotus nancymaae	1	Mammalia
Apodemus sylvaticus	1	Mammalia
Artibeus jamaicensis	2	Mammalia
Arvicanthis niloticus	1	Mammalia
Balaenoptera musculus	1	Mammalia
Balaenoptera physalus	1	Mammalia
Bos mutus	2	Mammalia
Bubalus bubalis	1	Mammalia
Callithrix jacchus	2	Mammalia
Camelus ferus	1	Mammalia
Carlito syrichta	1	Mammalia
Castor canadensis	1	Mammalia
Cavia porcellus	1	Mammalia
Cebus imitator	1	Mammalia
Chinchilla lanigera	1	Mammalia
Chionomys nivalis	1	Mammalia
Choloepus didactylus	1	Mammalia
Chrysochloris asiatica	1	Mammalia
Condylura cristata	1	Mammalia
Cricetulus griseus	1	Mammalia
Crocuta crocuta	1	Mammalia
Dasypus novemcinctus	1	Mammalia
Delphinapterus leucas	1	Mammalia
Desmodus rotundus	1	Mammalia
Dipodomys ordii	1	Mammalia
Dipodomys spectabilis	1	Mammalia
Dromiciops gliroides	1	Mammalia
Echinops telfairi	1	Mammalia
Elephantulus edwardii	1	Mammalia
Equus caballus	1	Mammalia
Erinaceus europaeus	1	Mammalia
Eschrichtius robustus	1	Mammalia
Eumetopias jubatus	2	Mammalia
Felis catus	1	Mammalia
Galemys pyrenaicus	1	Mammalia
Galeopterus variegatus	1	Mammalia
Gracilinanus agilis	1	Mammalia
Grammomys surdaster	1	Mammalia
Heterocephalus glaber	1	Mammalia
Hipposideros armiger	1	Mammalia
Homo sapiens	1	Mammalia
Hyaena hyaena	1	Mammalia
Hylobates moloch	1	Mammalia
Ictidomys tridecemlineatus	1	Mammalia
Jaculus jaculus	1	Mammalia
Lemur catta	1	Mammalia
Leptonychotes weddellii	1	Mammalia
Lipotes vexillifer	1	Mammalia
Lontra canadensis	1	Mammalia
Loxodonta africana	1	Mammalia
Lutra lutra	1	Mammalia
Lynx pardinus	1	Mammalia
Manis javanica	2	Mammalia
Manis pentadactyla	1	Mammalia
Marmota flaviventris	1	Mammalia
Marmota monax	2	Mammalia
Mastomys coucha	1	Mammalia
Meles meles	1	Mammalia
Meriones unguiculatus	1	Mammalia
Mesocricetus auratus	1	Mammalia
Microcebus murinus	1	Mammalia
Microtus fortis	2	Mammalia
Microtus ochrogaster	1	Mammalia
Miniopterus natalensis	1	Mammalia
Mirounga leonina	1	Mammalia
Molossus molossus	1	Mammalia
Monodelphis domestica	1	Mammalia
Monodon monoceros	1	Mammalia
Muntiacus muntjak	1	Mammalia
Mus caroli	1	Mammalia
Mus musculus	1	Mammalia
Mus pahari	1	Mammalia
Myodes glareolus	1	Mammalia
Myotis brandtii	2	Mammalia
Myotis davidii	1	Mammalia
Myotis myotis	1	Mammalia
Nannospalax galili	1	Mammalia
Neomonachus schauinslandi	1	Mammalia
Neotoma lepida	1	Mammalia
Nomascus leucogenys	2	Mammalia
Nyctereutes procyonoides	1	Mammalia
Nycticebus coucang	1	Mammalia
Ochotona curzoniae	1	Mammalia
Ochotona princeps	1	Mammalia
Octodon degus	1	Mammalia
Onychomys torridus	1	Mammalia
Orcinus orca	2	Mammalia
Ornithorhynchus anatinus	1	Mammalia
Oryctolagus cuniculus	1	Mammalia
Otolemur garnettii	1	Mammalia
Pan paniscus	1	Mammalia
Pan troglodytes	2	Mammalia
Panthera uncia	1	Mammalia
Peromyscus leucopus	1	Mammalia
Phacochoerus africanus	1	Mammalia
Phascolarctos cinereus	1	Mammalia
Phodopus roborovskii	1	Mammalia
Phyllostomus discolor	1	Mammalia
Phyllostomus hastatus	1	Mammalia
Piliocolobus tephrosceles	1	Mammalia
Pipistrellus kuhlii	1	Mammalia
Pongo pygmaeus	1	Mammalia
Prionailurus bengalensis	1	Mammalia
Propithecus coquereli	1	Mammalia
Psammomys obesus	1	Mammalia
Pteropus alecto	1	Mammalia
Pteropus giganteus	1	Mammalia
Pteropus vampyrus	1	Mammalia
Puma concolor	1	Mammalia
Rattus norvegicus	2	Mammalia
Rhinolophus ferrumequinum	1	Mammalia
Rhinolophus sinicus	1	Mammalia
Rhinopithecus roxellana	1	Mammalia
Rousettus aegyptiacus	2	Mammalia
Sapajus apella	1	Mammalia
Sarcophilus harrisii	2	Mammalia
Sciurus carolinensis	1	Mammalia
Sorex araneus	2	Mammalia
Sousa chinensis	1	Mammalia
Sturnira hondurensis	1	Mammalia
Suncus etruscus	1	Mammalia
Suricata suricatta	1	Mammalia
Sus scrofa	1	Mammalia
Tachyglossus aculeatus	1	Mammalia
Talpa occidentalis	1	Mammalia
Trachypithecus francoisi	1	Mammalia
Trichosurus vulpecula	1	Mammalia
Tupaia chinensis	1	Mammalia
Urocitellus parryii	1	Mammalia
Ursus maritimus	1	Mammalia
Vicugna pacos	1	Mammalia
Vombatus ursinus	1	Mammalia
Vulpes lagopus	1	Mammalia
Zalophus californianus	1	Mammalia
