# Supplementary material for: Apolipoprotein D neofunctionalization couples lipid allocation to wing evolution
Source: EMBO J. 2026 Jun 3;45(14):4956–87. doi: 10.1038/s44318-026-00821-0 (PMC13373240; doi:10.1038/s44318-026-00821-0)
Supplement: Supplementary file 4 — Dataset EV3 [file 44318_2026_821_MOESM4_ESM.xlsx]

## Sheet: Legend
Dataset EV3
Number of ApoD genes in insect species
Dataset EV3. Number of ApoD genes in insect species. This dataset lists ApoD gene copy numbers across insect species used for phylogenetic analysis of nine insect orders.

## Sheet: Dataset EV3
Dataset EV3 The number of ApoD genes in insect species
Species	Gene Number	Order
Abscondita terminalis	2	Coleoptera
Acanthoscelides obtectus	2	Coleoptera
Acromyrmex echinatior	2	Hymenoptera
Acyrthosiphon pisum	2	Hemiptera
Aethina tumida	2	Coleoptera
Agrilus planipennis	2	Coleoptera
Amyelois transitella	3	Lepidoptera
Anastrepha ludens	2	Diptera
Anopheles albimanus	2	Diptera
Anopheles aquasalis	2	Diptera
Anopheles arabiensis	2	Diptera
Anopheles coluzzii	2	Diptera
Anopheles cruzii	2	Diptera
Anopheles funestus	2	Diptera
Anopheles maculipalpis	2	Diptera
Anopheles marshallii	2	Diptera
Anopheles moucheti	2	Diptera
Anopheles nili	2	Diptera
Anopheles sinensis	1	Diptera
Anopheles stephensi	2	Diptera
Anoplophora glabripennis	2	Coleoptera
Aphis craccivora	2	Hemiptera
Aphis gossypii	3	Hemiptera
Apis cerana	2	Hymenoptera
Apis mellifera	2	Hymenoptera
Apolygus lucorum	3	Hemiptera
Arctia plantaginis	3	Lepidoptera
Aricia agestis	3	Lepidoptera
Asbolus verrucosus	2	Coleoptera
Athalia rosae	2	Hymenoptera
Atta colombica	2	Hymenoptera
Bactrocera latifrons	2	Diptera
Belonocnema kinseyi	2	Hymenoptera
Bemisia tabaci	3	Hemiptera
Blattella germanica	3	Blattodea
Bombus terrestris	2	Hymenoptera
Bombyx mandarina	3	Lepidoptera
Bombyx mori	3	Lepidoptera
Bradysia coprophila	2	Diptera
Bradysia odoriphaga	2	Diptera
Brassicogethes aeneus	2	Coleoptera
Brenthis ino	3	Lepidoptera
Callosobruchus analis	2	Coleoptera
Callosobruchus chinensis	3	Coleoptera
Callosobruchus maculatus	2	Coleoptera
Camponotus floridanus	1	Hymenoptera
Cephus cinctus	2	Hymenoptera
Ceratitis capitata	1	Diptera
Chelonus insularis	2	Hymenoptera
Chilo suppressalis	3	Lepidoptera
Choristoneura fumiferana	3	Lepidoptera
Chrysodeixis includens	3	Lepidoptera
Cimex lectularius	3	Hemiptera
Cinara cedri	2	Hemiptera
Cloeon dipterum	1	Ephemeroptera
Coccinella septempunctata	1	Coleoptera
Condylostylus longicornis	2	Diptera
Copidosoma floridanum	2	Hymenoptera
Coptotermes formosanus	1	Blattodea
Cotesia glomerata	2	Hymenoptera
Cryptotermes secundus	3	Blattodea
Cyphomyrmex costatus	2	Hymenoptera
Danaus chrysippus	3	Lepidoptera
Dendroctonus ponderosae	3	Coleoptera
Dendrolimus kikuchii	2	Lepidoptera
Diabrotica balteata	2	Coleoptera
Diachasma alloeum	2	Hymenoptera
Diatraea saccharalis	3	Lepidoptera
Diorhabda sublineata	3	Coleoptera
Diprion similis	2	Hymenoptera
Drosophila ananassae	2	Diptera
Drosophila erecta	2	Diptera
Drosophila guanche	2	Diptera
Drosophila melanogaster	3	Diptera
Drosophila mojavensis	2	Diptera
Drosophila navojoa	2	Diptera
Drosophila obscura	2	Diptera
Drosophila persimilis	2	Diptera
Drosophila pseudoobscura	2	Diptera
Drosophila sechellia	2	Diptera
Drosophila simulans	1	Diptera
Drosophila virilis	2	Diptera
Drosophila yakuba	2	Diptera
Ephemera danica	6	Ephemeroptera
Eufriesea mexicana	2	Hymenoptera
Euphydryas editha	3	Lepidoptera
Fopius arisanus	2	Hymenoptera
Frankliniella occidentalis	3	Thysanoptera
Gonioctena quinquepunctata	2	Coleoptera
Gryllus bimaculatus	2	Orthoptera
Halyomorpha halys	2	Hemiptera
Harmonia axyridis	2	Coleoptera
Harpegnathos saltator	1	Hymenoptera
Helicoverpa zea	3	Lepidoptera
Hermetia illucens	2	Diptera
Holotrichia oblita	1	Coleoptera
Hyposmocoma kahamanoa	3	Lepidoptera
Ignelater luminosus	2	Coleoptera
Iphiclides podalirius	3	Lepidoptera
Lamprigera yunnana	2	Coleoptera
Lasius niger	1	Hymenoptera
Leptinotarsa decemlineata	2	Coleoptera
Lucilia sericata	2	Diptera
Lutzomyia longipalpis	1	Diptera
Macrosteles quadrilineatus	1	Hemiptera
Maniola hyperantus	3	Lepidoptera
Maniola jurtina	3	Lepidoptera
Megachile rotundata	2	Hymenoptera
Megalurothrips usitatus	3	Thysanoptera
Melanaphis sacchari	2	Hemiptera
Melitaea cinxia	3	Lepidoptera
Microctonus aethiopoides	2	Hymenoptera
Microplitis demolitor	2	Hymenoptera
Microplitis mediator	2	Hymenoptera
Monomorium pharaonis	2	Hymenoptera
Mythimna loreyi	3	Lepidoptera
Mythimna separata	3	Lepidoptera
Myzus persicae	2	Hemiptera
Nasonia vitripennis	2	Hymenoptera
Nicrophorus vespilloides	2	Coleoptera
Nymphalis io	3	Lepidoptera
Onthophagus taurus	3	Coleoptera
Ooceraea biroi	2	Hymenoptera
Orussus abietinus	2	Hymenoptera
Oryctes borbonicus	2	Coleoptera
Papilio polytes	3	Lepidoptera
Pararge aegeria	2	Lepidoptera
Parnassius apollo	3	Lepidoptera
Phaedon cochleariae	2	Coleoptera
Phlebotomus papatasi	1	Diptera
Photinus pyralis	2	Coleoptera
Phyllotreta striolata	3	Coleoptera
Pieris macdunnoughi	3	Lepidoptera
Pieris napi	3	Lepidoptera
Pseudolycoriella hygida	2	Diptera
Psylliodes chrysocephala	1	Coleoptera
Sabethes cyaneus	2	Diptera
Schistocerca americana	1	Orthoptera
Schistocerca cancellata	1	Orthoptera
Schistocerca piceifrons	1	Orthoptera
Sipha flava	2	Hemiptera
Sitodiplosis mosellana	2	Diptera
Sitophilus oryzae	2	Coleoptera
Solenopsis invicta	2	Hymenoptera
Spodoptera frugiperda	3	Lepidoptera
Spodoptera littoralis	3	Lepidoptera
Stomoxys calcitrans	2	Diptera
Temnothorax curvispinosus	2	Hymenoptera
Thrips palmi	1	Thysanoptera
Trachymyrmex cornetzi	2	Hymenoptera
Trachymyrmex septentrionalis	2	Hymenoptera
Trachymyrmex zeteki	2	Hymenoptera
Tribolium castaneum	2	Coleoptera
Trichoplusia ni	3	Lepidoptera
Tuta absoluta	3	Lepidoptera
Uranotaenia lowii	2	Diptera
Vanessa cardui	3	Lepidoptera
Vanessa tameamea	2	Lepidoptera
Venturia canescens	1	Hymenoptera
Vespa mandarinia	2	Hymenoptera
Wyeomyia smithii	2	Diptera
Zeugodacus cucurbitae	2	Diptera
Zootermopsis nevadensis	2	Blattodea
