# Supplementary material for: Apolipoprotein D neofunctionalization couples lipid allocation to wing evolution
Source: EMBO J. 2026 Jun 3;45(14):4956–87. doi: 10.1038/s44318-026-00821-0 (PMC13373240; doi:10.1038/s44318-026-00821-0)
Supplement: Supplementary file 5 — Dataset EV4 [file 44318_2026_821_MOESM5_ESM.xlsx]

## Sheet: Legend
Dataset EV4
Marker genes for cell type annotation in wing scRNA-seq
Dataset EV4. Marker genes used for cell type annotation in silkworm wing single-cell RNA sequencing. This dataset contains marker genes identified using the FindAllMarkers function for each cell cluster within the integrated scRNA-seq dataset of wild-type and ApoD2 mutant pupal wings (P3 stage).

## Sheet: Dataset EV4
Dataset EV4 The marker gene of wing single cell RNA sequencing
allmarkers.gene	p_val	avg_log2FC	pct.1	pct.2	p_val_adj	cluster
LOC101741469	0	4.71575	0.9	0.169	0	Glial_cell
LOC101736411	0	4.42152	1	0.036	0	Glial_cell
LOC101737815	0	4.38616	0.991	0.042	0	Glial_cell
LOC101746461	0	3.95282	0.96	0.063	0	Glial_cell
LOC101740793	0	3.74002	0.86	0.02	0	Glial_cell
LOC101745935	0	3.51509	0.583	0.013	0	Glial_cell
Lzm	0	3.43947	0.816	0.104	0	Glial_cell
LOC101739676	0	3.13612	0.72	0.075	0	Glial_cell
LOC101738881	0	3.01728	0.81	0.023	0	Glial_cell
LOC101745175	0	2.87097	0.931	0.01	0	Glial_cell
LOC101740249	0	2.73623	0.91	0.094	0	Glial_cell
LOC101736914	0	2.66543	0.963	0.161	0	Glial_cell
Tau	0	2.5171	0.807	0.069	0	Glial_cell
LOC101740728	0	2.47564	0.729	0.038	0	Glial_cell
LOC101738007	0	2.4734	0.704	0.052	0	Glial_cell
LOC101736896	0	2.31127	0.847	0.069	0	Glial_cell
LOC101744833	0	2.25318	0.838	0.005	0	Glial_cell
NGR-B1	0	2.05634	0.76	0.05	0	Glial_cell
LOC105841262	0	2.01068	0.857	0.023	0	Glial_cell
LOC101739811	0	1.95826	0.729	0.09	0	Glial_cell
LOC101741524	0	1.88961	0.654	0.038	0	Glial_cell
LOC101738497	0	1.86088	0.455	0.008	0	Glial_cell
LOC101746399	0	1.72729	0.611	0.012	0	Glial_cell
LOC101741563	0	1.71707	0.682	0.078	0	Glial_cell
LOC101745057	0	1.70331	0.508	0.022	0	Glial_cell
LOC101742498	0	1.56783	0.467	0.021	0	Glial_cell
LOC101746593	0	1.5272	0.679	0.034	0	Glial_cell
LOC101738177	0	1.51277	0.745	0.094	0	Glial_cell
LOC101744281	0	1.49289	0.579	0.045	0	Glial_cell
LOC101740367	0	1.49259	0.617	0.034	0	Glial_cell
LOC101744254	0	1.34962	0.586	0.045	0	Glial_cell
LOC101737873	0	1.31117	0.688	0.014	0	Glial_cell
LOC101745947	0	1.28537	0.611	0.054	0	Glial_cell
LOC101739712	0	1.24144	0.629	0.05	0	Glial_cell
LOC101738550	0	1.23462	0.698	0.029	0	Glial_cell
LOC101744868	0	1.23296	0.458	0.019	0	Glial_cell
PLCb4	0	1.15756	0.632	0.062	0	Glial_cell
LOC101742078	0	1.09138	0.511	0.018	0	Glial_cell
LOC101745954	0	1.0436	0.561	0.007	0	Glial_cell
LOC101744206	0	0.984023	0.47	0.024	0	Glial_cell
LOC101742070	0	0.961213	0.474	0.008	0	Glial_cell
LOC101740791	0	0.894438	0.209	0.003	0	Glial_cell
LOC101736449	0	0.869143	0.502	0.021	0	Glial_cell
LOC101740195	0	0.773797	0.302	0.006	0	Glial_cell
LOC101742640	0	0.700206	0.47	0.009	0	Glial_cell
LOC101744945	0	0.631442	0.287	0.002	0	Glial_cell
LOC101735430	0	0.627071	0.243	0.004	0	Glial_cell
LOC101741290	0	0.528044	0.315	0.007	0	Glial_cell
LOC101744709	0	0.393031	0.249	0.006	0	Glial_cell
Cyp6ab4	0	0.36382	0.249	0.003	0	Glial_cell
msR	2.31698e-285	1.64947	0.801	0.13	3.30379e-281	Glial_cell
LOC101741156	3.91316e-279	0.965026	0.489	0.042	5.57978e-275	Glial_cell
LOC101735873	6.03384e-279	2.65208	0.76	0.123	8.60365e-275	Glial_cell
LOC101746068	5.13817e-277	0.850016	0.305	0.013	7.32652e-273	Glial_cell
LOC101742904	2.0181e-276	1.64702	0.882	0.148	2.87761e-272	Glial_cell
LOC101737716	5.26371e-270	2.62177	0.919	0.223	7.50553e-266	Glial_cell
Tua2	1.67297e-268	1.88943	0.888	0.179	2.38549e-264	Glial_cell
LOC101736812	1.33574e-260	1.31612	0.782	0.124	1.90463e-256	Glial_cell
LOC101745366	1.33409e-255	1.57724	0.156	0.002	1.90228e-251	Glial_cell
LOC101742903	3.9449e-252	0.407479	0.252	0.009	5.62503e-248	Glial_cell
LOC100134924	8.39536e-249	3.6691	0.888	0.225	1.19709e-244	Glial_cell
LOC101738901	1.24325e-247	2.15809	0.813	0.174	1.77275e-243	Glial_cell
LOC101746322	7.94187e-246	3.55268	0.885	0.21	1.13243e-241	Glial_cell
LOC101738737	6.27738e-245	0.590271	0.349	0.022	8.95091e-241	Glial_cell
LOC105842483	1.83728e-244	0.548861	0.293	0.014	2.61977e-240	Glial_cell
LOC692505	1.9335e-241	3.15988	0.91	0.266	2.75698e-237	Glial_cell
LOC110386198	3.21587e-240	2.1136	0.76	0.142	4.58551e-236	Glial_cell
Adgf	1.99113e-233	1.79117	0.773	0.147	2.83915e-229	Glial_cell
LOC101738037	7.79098e-233	0.430729	0.221	0.007	1.11092e-228	Glial_cell
LOC101742310	5.06859e-230	0.614823	0.296	0.016	7.2273e-226	Glial_cell
LOC100862756	1.73721e-227	0.326232	0.259	0.012	2.47709e-223	Glial_cell
LOC101740837	4.95043e-225	1.53424	0.863	0.205	7.05882e-221	Glial_cell
LOC101735421	9.00841e-222	1.64836	0.807	0.188	1.28451e-217	Glial_cell
LOC101742773	1.69749e-220	0.737751	0.405	0.035	2.42045e-216	Glial_cell
LOC101744618	1.95473e-219	1.42493	0.888	0.212	2.78725e-215	Glial_cell
LOC101738258	4.88709e-219	3.11696	0.607	0.094	6.9685e-215	Glial_cell
LOC100101154	7.94994e-214	0.938344	0.47	0.051	1.13358e-209	Glial_cell
LOC101737694	1.12435e-210	1.75136	0.782	0.173	1.60321e-206	Glial_cell
LOC101741559	1.61248e-209	1.89158	0.925	0.242	2.29924e-205	Glial_cell
LOC101744951	3.67687e-199	3.1411	0.748	0.179	5.24285e-195	Glial_cell
LOC110384698	5.56048e-199	0.52854	0.352	0.029	7.92868e-195	Glial_cell
LOC101746933	3.82047e-198	1.18863	0.604	0.095	5.44761e-194	Glial_cell
LOC101743546	4.22908e-198	1.2031	0.455	0.053	6.03025e-194	Glial_cell
LOC101746790	6.77109e-196	0.464363	0.252	0.014	9.6549e-192	Glial_cell
LOC119630756	1.90653e-193	0.871976	0.526	0.074	2.71852e-189	Glial_cell
LOC101739028	6.961e-192	0.820255	0.595	0.093	9.92569e-188	Glial_cell
LOC101746632	3.76497e-191	2.70902	0.202	0.008	5.36847e-187	Glial_cell
LOC101742345	1.03106e-189	2.61963	0.981	0.441	1.47018e-185	Glial_cell
CAP	4.62899e-187	1.35803	0.769	0.182	6.60047e-183	Glial_cell
LOC100101183	2.4814e-185	2.79035	0.981	0.652	3.53822e-181	Glial_cell
LOC101742051	1.425e-183	0.455401	0.206	0.009	2.03191e-179	Glial_cell
LOC101743101	3.65978e-183	0.709257	0.227	0.011	5.21847e-179	Glial_cell
LOC101737547	5.61557e-181	1.64457	0.701	0.154	8.00724e-177	Glial_cell
LOC119630805	7.5716e-180	1.17379	0.614	0.114	1.07963e-175	Glial_cell
LOC101739402	3.49831e-179	0.894403	0.53	0.078	4.98824e-175	Glial_cell
Foxg1	1.01099e-169	0.695366	0.209	0.01	1.44157e-165	Glial_cell
LOC110386943	1.22725e-169	1.13713	0.651	0.133	1.74993e-165	Glial_cell
LOC105842312	1.69707e-169	1.57928	0.221	0.012	2.41985e-165	Glial_cell
LOC101739837	1.98312e-164	1.06443	0.196	0.009	2.82773e-160	Glial_cell
LOC101744032	9.52955e-163	0.890882	0.417	0.053	1.35882e-158	Glial_cell
LOC101740106	4.47771e-160	1.61863	0.274	0.022	6.38476e-156	Glial_cell
LOC101742944	1.48068e-159	1.99861	0.869	0.345	2.1113e-155	Glial_cell
LOC101735730	3.66424e-158	1.61894	0.816	0.263	5.22485e-154	Glial_cell
CPR78	6.19007e-158	1.0549	0.508	0.08	8.82642e-154	Glial_cell
CECB1.3	2.31008e-156	3.09487	0.589	0.114	3.29394e-152	Glial_cell
LOC101739037	1.09202e-152	1.87998	0.86	0.321	1.55711e-148	Glial_cell
Ggamma30A	1.46618e-152	1.80981	0.751	0.197	2.09063e-148	Glial_cell
LOC101744857	4.22747e-152	0.250702	0.168	0.007	6.02795e-148	Glial_cell
LOC119628373	4.39285e-152	1.90844	0.975	0.591	6.26377e-148	Glial_cell
LOC101745742	3.13523e-150	1.61599	0.888	0.383	4.47053e-146	Glial_cell
LOC101737426	9.77217e-150	1.43911	0.162	0.007	1.39341e-145	Glial_cell
LOC101737217	1.14367e-149	1.33396	0.835	0.258	1.63076e-145	Glial_cell
LOC101744412	3.00724e-147	1.79919	0.875	0.332	4.28803e-143	Glial_cell
LOC101738205	5.3084e-147	0.4698	0.187	0.01	7.56924e-143	Glial_cell
LOC119630803	1.53103e-146	1.98022	0.885	0.426	2.18309e-142	Glial_cell
LOC101744142	4.05892e-144	0.783987	0.576	0.116	5.78761e-140	Glial_cell
LOC101742386	7.83275e-144	1.40391	0.171	0.008	1.11687e-139	Glial_cell
Crabp	4.50912e-143	2.56218	0.994	0.919	6.42955e-139	Glial_cell
LOC101746770	1.84466e-142	0.319772	0.215	0.014	2.63031e-138	Glial_cell
Attacin1	3.43823e-142	1.46755	0.327	0.035	4.90257e-138	Glial_cell
LOC101744100	1.01655e-141	0.608807	0.414	0.059	1.4495e-137	Glial_cell
LOC101741041	1.87805e-139	0.440344	0.243	0.019	2.67792e-135	Glial_cell
LOC101736604	2.25857e-138	0.664755	0.433	0.067	3.22049e-134	Glial_cell
LOC101741577	1.63605e-137	2.28181	0.956	0.551	2.33284e-133	Glial_cell
LOC101740701	3.32782e-137	1.62345	0.826	0.321	4.74514e-133	Glial_cell
LOC101741447	1.47588e-135	1.83897	0.991	0.747	2.10445e-131	Glial_cell
LOC101738279	1.1792e-134	0.944475	0.421	0.065	1.68142e-130	Glial_cell
LOC101735585	2.01024e-131	2.83831	0.969	0.816	2.86641e-127	Glial_cell
LOC101736335	4.72341e-131	2.14524	0.717	0.228	6.73511e-127	Glial_cell
LOC101739845	1.55473e-129	2.08992	0.947	0.708	2.21689e-125	Glial_cell
LOC101735990	2.75185e-129	0.952844	0.826	0.279	3.92387e-125	Glial_cell
LOC101746528	9.94917e-128	0.493389	0.259	0.024	1.41865e-123	Glial_cell
LOC101745437	8.20447e-127	1.22626	0.794	0.313	1.16988e-122	Glial_cell
LOC101745514	3.21773e-126	0.804967	0.561	0.124	4.58816e-122	Glial_cell
Cyp305b1	1.35315e-122	0.598404	0.277	0.029	1.92946e-118	Glial_cell
ae13	4.38253e-122	0.542841	0.196	0.014	6.24905e-118	Glial_cell
LOC101744811	4.52995e-122	0.349976	0.193	0.014	6.45926e-118	Glial_cell
Miple	1.251e-121	2.49453	0.96	0.621	1.78381e-117	Glial_cell
LOC101740228	2.11622e-121	0.902922	0.393	0.061	3.01752e-117	Glial_cell
LOC733121	2.73091e-118	1.36229	0.969	0.799	3.89401e-114	Glial_cell
LOC101741944	5.9865e-118	0.269162	0.202	0.016	8.53615e-114	Glial_cell
LOC101745941	3.3723e-116	1.6785	0.988	0.79	4.80856e-112	Glial_cell
CECB1.1	8.72379e-116	4.0537	0.695	0.231	1.24392e-111	Glial_cell
Mvb12	2.54114e-114	1.33768	0.928	0.659	3.62342e-110	Glial_cell
LOC101739255	9.02812e-114	0.88454	0.52	0.119	1.28732e-109	Glial_cell
CecB1.1	2.33086e-113	2.77183	0.489	0.105	3.32358e-109	Glial_cell
LOC101745381	2.91424e-113	0.772092	0.439	0.081	4.15542e-109	Glial_cell
LOC101743722	3.69847e-112	0.905948	0.564	0.139	5.27365e-108	Glial_cell
LOC101735780	1.96592e-111	1.31643	0.938	0.695	2.80321e-107	Glial_cell
LOC119630638	6.2143e-111	0.540594	0.315	0.043	8.86097e-107	Glial_cell
LOC692847	8.04706e-111	1.22671	0.991	0.889	1.14743e-106	Glial_cell
LOC101743686	1.05415e-110	1.4645	1	0.792	1.50311e-106	Glial_cell
Apkc	1.92728e-110	1.69463	0.966	0.794	2.74811e-106	Glial_cell
LOC101744905	4.96344e-107	0.8196	0.358	0.057	7.07737e-103	Glial_cell
LOC733028	5.37125e-107	1.42266	0.991	0.948	7.65886e-103	Glial_cell
LOC101735614	1.05423e-105	1.73477	0.916	0.615	1.50322e-101	Glial_cell
ae48	1.97721e-105	1.42565	0.897	0.566	2.8193e-101	Glial_cell
PKG-I	3.88374e-105	1.66771	0.897	0.49	5.53782e-101	Glial_cell
LOC692747	7.28264e-104	1.68447	0.907	0.507	1.03843e-99	Glial_cell
LOC101740069	4.12741e-102	2.63058	0.81	0.396	5.88528e-98	Glial_cell
Tub3	4.6839e-101	1.12597	0.96	0.669	6.67877e-97	Glial_cell
VATPc	2.39083e-100	1.08477	0.991	0.926	3.40908e-96	Glial_cell
LOC101746437	2.92294e-99	1.13149	0.583	0.165	4.16782e-95	Glial_cell
LOC101741075	3.12221e-99	3.22994	0.558	0.149	4.45196e-95	Glial_cell
LOC101742088	4.91984e-99	0.589974	0.483	0.115	7.01521e-95	Glial_cell
LOC101736442	4.35708e-98	0.63601	0.174	0.014	6.21275e-94	Glial_cell
LOC101743773	1.24104e-96	0.991322	0.542	0.141	1.7696e-92	Glial_cell
LOC101737688	5.50964e-95	1.0193	0.72	0.284	7.8562e-91	Glial_cell
LOC101743158	4.34047e-94	1.47542	0.91	0.552	6.18907e-90	Glial_cell
LOC101737390	9.40725e-93	1.8692	0.969	0.821	1.34138e-88	Glial_cell
Tub2	1.28722e-92	1.23155	0.988	0.9	1.83545e-88	Glial_cell
LOC101737807	1.2881e-91	1.10834	0.816	0.362	1.8367e-87	Glial_cell
LOC101740144	1.97607e-90	0.695893	0.374	0.074	2.81769e-86	Glial_cell
LOC101736988	2.57674e-90	0.320776	0.184	0.017	3.67418e-86	Glial_cell
LOC101737382	1.41079e-89	0.766865	0.523	0.147	2.01165e-85	Glial_cell
LOC101739440	2.86361e-89	1.90748	0.838	0.518	4.08322e-85	Glial_cell
LOC692798	6.0001e-89	0.636394	0.411	0.092	8.55554e-85	Glial_cell
LOC101744139	1.28195e-88	1.89613	0.922	0.706	1.82793e-84	Glial_cell
serpin-34	1.25711e-87	0.729995	0.533	0.157	1.79251e-83	Glial_cell
LOC101737024	1.82306e-87	0.877279	0.617	0.21	2.59949e-83	Glial_cell
LOC101741984	1.76457e-85	0.853268	0.745	0.328	2.51611e-81	Glial_cell
LOC101744335	7.51742e-85	1.26314	0.938	0.701	1.07191e-80	Glial_cell
LOC692956	9.00077e-85	1.24948	0.975	0.822	1.28342e-80	Glial_cell
LOC101740012	1.65596e-84	1.60075	0.956	0.746	2.36123e-80	Glial_cell
LOC101742887	9.32332e-84	0.876769	0.393	0.088	1.32941e-79	Glial_cell
LOC101737541	1.41409e-83	1.02455	0.735	0.31	2.01635e-79	Glial_cell
LOC101746405	1.4927e-83	1.08818	0.617	0.215	2.12844e-79	Glial_cell
CECB1.2	4.92932e-81	2.26127	0.505	0.142	7.02872e-77	Glial_cell
LOC101740514	1.32081e-80	0.296909	0.283	0.046	1.88334e-76	Glial_cell
LOC101736897	1.38826e-80	1.0837	0.969	0.858	1.97952e-76	Glial_cell
LOC101743013	5.44707e-79	1.0832	0.935	0.705	7.76697e-75	Glial_cell
LOC101742677	2.02899e-78	0.334337	0.19	0.021	2.89314e-74	Glial_cell
LOC778509	4.33263e-78	1.179	0.997	0.961	6.17789e-74	Glial_cell
Tub1	4.783e-78	1.24999	0.956	0.842	6.82008e-74	Glial_cell
UGT41A1	2.21722e-77	0.806009	0.517	0.166	3.16153e-73	Glial_cell
LOC100037427	3.95669e-77	1.07579	0.741	0.323	5.64184e-73	Glial_cell
LOC101736129	5.17191e-77	1.17263	0.847	0.505	7.37463e-73	Glial_cell
LOC101744528	1.0377e-76	1.17263	0.745	0.374	1.47966e-72	Glial_cell
LOC101741675	1.43176e-76	1.35934	0.776	0.403	2.04155e-72	Glial_cell
Hsp21.4	1.73282e-76	1.03644	0.963	0.779	2.47082e-72	Glial_cell
LOC101738969	5.14835e-76	1.00512	0.583	0.203	7.34103e-72	Glial_cell
Hsp20.1	6.97675e-75	1.27025	0.969	0.821	9.94815e-71	Glial_cell
LOC101737185	7.05537e-75	1.01524	0.913	0.704	1.00603e-70	Glial_cell
LOC101737919	8.1464e-75	1.10071	0.978	0.87	1.1616e-70	Glial_cell
LOC101745598	9.70959e-75	3.00084	0.826	0.717	1.38449e-70	Glial_cell
LOC101746722	9.72332e-75	0.698941	0.517	0.164	1.38645e-70	Glial_cell
LOC101739782	1.60962e-74	1.39386	0.835	0.53	2.29516e-70	Glial_cell
LOC101743599	2.08719e-74	0.992515	0.953	0.798	2.97612e-70	Glial_cell
LOC101740935	2.50373e-74	0.510845	0.246	0.038	3.57007e-70	Glial_cell
ERD2	4.41249e-74	1.01519	0.928	0.739	6.29177e-70	Glial_cell
LOC101742254	4.09836e-73	1.13877	0.801	0.424	5.84386e-69	Glial_cell
Defensin	1.26107e-72	1.4869	0.85	0.525	1.79815e-68	Glial_cell
gas2	3.72224e-72	1.02781	0.86	0.487	5.30754e-68	Glial_cell
LOC101747129	5.79094e-71	1.07291	0.975	0.814	8.2573e-67	Glial_cell
LOC101738532	7.8227e-70	0.62699	0.517	0.17	1.11544e-65	Glial_cell
LOC101738097	1.69155e-69	1.34024	0.766	0.413	2.41199e-65	Glial_cell
LOC101738817	2.26267e-69	1.12366	0.816	0.505	3.22634e-65	Glial_cell
LOC101741009	3.24704e-69	1.05556	0.302	0.06	4.62996e-65	Glial_cell
LOC101736622	3.80429e-69	0.929596	0.885	0.735	5.42453e-65	Glial_cell
EcR	8.77481e-69	1.20129	0.922	0.662	1.2512e-64	Glial_cell
LOC101739041	1.04834e-68	1.16773	0.72	0.379	1.49483e-64	Glial_cell
LOC101739039	3.10196e-67	1.17531	0.86	0.528	4.42308e-63	Glial_cell
Ncd	9.78833e-67	0.485321	0.299	0.06	1.39572e-62	Glial_cell
LOC105841986	3.53957e-66	0.484225	0.333	0.074	5.04708e-62	Glial_cell
LOC105842607	3.591e-65	1.06608	0.383	0.101	5.1204e-61	Glial_cell
LOC692416	3.67518e-65	3.78573	0.156	0.018	5.24045e-61	Glial_cell
LOC119630824	4.10861e-65	0.371172	0.293	0.06	5.85846e-61	Glial_cell
LOC101746425	9.84044e-65	0.835542	0.975	0.867	1.40315e-60	Glial_cell
LOC101740316	2.91904e-64	0.765749	0.841	0.568	4.16226e-60	Glial_cell
LOC100861590	3.34917e-64	0.590742	0.305	0.063	4.77559e-60	Glial_cell
LOC101745406	1.60275e-63	0.867977	0.857	0.646	2.28536e-59	Glial_cell
LOC101739808	2.04029e-63	1.4224	0.869	0.635	2.90924e-59	Glial_cell
LOC101736832	4.26896e-63	0.419442	0.28	0.056	6.08711e-59	Glial_cell
LOC101746782	6.51431e-63	0.820603	0.947	0.835	9.28875e-59	Glial_cell
LOC101745578	1.20694e-62	0.919218	0.95	0.673	1.72097e-58	Glial_cell
AGPAT3	5.07396e-62	0.801118	0.745	0.42	7.23496e-58	Glial_cell
LOC101741407	5.1666e-62	0.734611	0.698	0.375	7.36706e-58	Glial_cell
LOC101737257	3.64806e-61	0.729928	0.897	0.561	5.20177e-57	Glial_cell
LOC101744194	3.76061e-61	0.781992	0.38	0.107	5.36225e-57	Glial_cell
LOC101743328	3.95706e-61	0.977556	0.502	0.176	5.64237e-57	Glial_cell
LOC101741970	2.61323e-60	0.718746	0.907	0.752	3.72621e-56	Glial_cell
LOC101737535	1.16985e-59	0.891587	0.729	0.364	1.66809e-55	Glial_cell
LOC101745102	1.35411e-59	0.78263	0.95	0.704	1.93083e-55	Glial_cell
Smt3	1.11847e-58	0.971661	0.931	0.804	1.59483e-54	Glial_cell
LOC101746167	2.46201e-58	1.27209	0.947	0.784	3.51058e-54	Glial_cell
LOC101738898	4.21723e-58	0.880337	0.798	0.513	6.01334e-54	Glial_cell
LOC119629305	4.9238e-58	0.423034	0.121	0.012	7.02084e-54	Glial_cell
LOC100101178	1.2573e-57	0.872476	0.91	0.701	1.79279e-53	Glial_cell
LOC105841815	5.01439e-57	0.633759	0.405	0.12	7.15002e-53	Glial_cell
LOC101737517	6.13044e-57	0.786817	0.589	0.247	8.74139e-53	Glial_cell
LOC101741823	1.31045e-56	1.20594	0.754	0.501	1.86857e-52	Glial_cell
LOC693111	2.56102e-56	0.704081	0.947	0.867	3.65176e-52	Glial_cell
LOC101745350	3.32959e-56	0.495312	0.417	0.133	4.74766e-52	Glial_cell
LOC101742301	3.87495e-56	1.15495	0.461	0.16	5.52529e-52	Glial_cell
LOC692685	6.03421e-56	1.21016	0.723	0.394	8.60419e-52	Glial_cell
LOC101744170	6.27351e-56	0.520935	0.844	0.493	8.9454e-52	Glial_cell
LOC692955	8.38296e-56	0.767633	0.919	0.866	1.19533e-51	Glial_cell
LOC101737368	1.53249e-55	0.595626	0.396	0.11	2.18517e-51	Glial_cell
LOC101743970	1.8658e-55	0.779344	0.894	0.738	2.66044e-51	Glial_cell
LOC101744907	2.84242e-55	0.901476	0.723	0.384	4.053e-51	Glial_cell
LOC101744227	5.29571e-55	0.767082	0.15	0.019	7.55115e-51	Glial_cell
LOC101742387	6.46614e-55	0.919622	0.71	0.374	9.22007e-51	Glial_cell
Ywhae	1.26277e-54	0.686487	0.969	0.934	1.80058e-50	Glial_cell
LOC101742360	6.62665e-54	0.821561	0.95	0.805	9.44894e-50	Glial_cell
LOC692970	1.10552e-53	0.954916	0.85	0.588	1.57636e-49	Glial_cell
LOC101735386	1.1955e-53	0.755984	0.819	0.57	1.70466e-49	Glial_cell
Msl3	3.47555e-53	0.835013	0.682	0.383	4.95579e-49	Glial_cell
LOC101738369	3.77725e-53	0.32609	0.206	0.036	5.38598e-49	Glial_cell
Sqd	9.06614e-53	0.716823	0.994	0.948	1.29274e-48	Glial_cell
LOC101735425	1.16194e-52	0.679434	0.931	0.8	1.6568e-48	Glial_cell
Mmp1	1.2467e-52	0.599995	0.629	0.274	1.77767e-48	Glial_cell
LOC101735565	1.48961e-52	0.414621	0.349	0.095	2.12404e-48	Glial_cell
LOC101736730	1.64872e-52	0.34701	0.287	0.069	2.35091e-48	Glial_cell
LOC733101	1.65057e-52	0.945846	0.956	0.843	2.35355e-48	Glial_cell
LOC101740596	2.17016e-52	0.983171	0.726	0.394	3.09444e-48	Glial_cell
LOC101743076	2.57829e-52	0.5193	0.567	0.224	3.67639e-48	Glial_cell
LOC101742201	4.3374e-52	2.31931	0.324	0.09	6.18469e-48	Glial_cell
his2Av	2.19356e-51	0.823063	0.966	0.878	3.1278e-47	Glial_cell
LOC101737540	5.58661e-51	0.735551	0.688	0.367	7.96595e-47	Glial_cell
LOC101747020	5.63963e-51	0.87694	0.875	0.726	8.04155e-47	Glial_cell
LOC101736146	5.74624e-51	0.811917	0.614	0.297	8.19356e-47	Glial_cell
LOC101736478	6.89125e-51	0.640899	0.648	0.333	9.82623e-47	Glial_cell
LOC101737569	8.15203e-51	1.62166	0.131	0.016	1.1624e-46	Glial_cell
LOC733025	9.1112e-51	0.335535	0.417	0.134	1.29917e-46	Glial_cell
LOC692892	9.45207e-51	0.781645	0.919	0.774	1.34777e-46	Glial_cell
Adamts-1	1.12465e-50	0.718196	0.888	0.601	1.60364e-46	Glial_cell
LOC101741445	1.35812e-50	0.656288	0.645	0.329	1.93654e-46	Glial_cell
LOC693109	1.89163e-50	0.618378	0.922	0.784	2.69727e-46	Glial_cell
LOC101739089	1.92857e-50	0.647388	0.523	0.228	2.74995e-46	Glial_cell
LOC101736610	2.67094e-50	1.10838	0.433	0.151	3.80849e-46	Glial_cell
LOC101741875	4.38917e-50	0.877434	0.801	0.591	6.25852e-46	Glial_cell
Fkbp12	5.74334e-50	0.742985	0.966	0.885	8.18942e-46	Glial_cell
LOC101736280	7.49212e-50	0.549588	0.555	0.248	1.0683e-45	Glial_cell
LOC101736473	7.70034e-50	1.00223	0.458	0.157	1.09799e-45	Glial_cell
LOC101743662	1.65318e-49	1.06487	0.838	0.615	2.35727e-45	Glial_cell
LOC101736668	3.07464e-49	0.70134	0.791	0.486	4.38412e-45	Glial_cell
LOC101746562	3.25268e-49	0.778948	0.869	0.756	4.63799e-45	Glial_cell
LOC101740075	3.88147e-49	0.635682	0.888	0.777	5.53459e-45	Glial_cell
LOC101743583	6.74106e-49	0.568223	0.941	0.819	9.61207e-45	Glial_cell
LOC733013	1.24113e-48	2.45222	0.629	0.362	1.76973e-44	Glial_cell
LOC101739639	1.70738e-48	0.552521	0.595	0.298	2.43456e-44	Glial_cell
LOC101736673	1.71015e-48	0.72607	0.118	0.013	2.4385e-44	Glial_cell
LOC101745361	5.17106e-48	1.85355	0.651	0.361	7.37342e-44	Glial_cell
LOC101741764	5.20929e-48	0.772793	0.436	0.143	7.42793e-44	Glial_cell
MS	6.822e-48	0.307947	0.143	0.02	9.72748e-44	Glial_cell
LOC101743927	7.68388e-48	0.424994	0.994	0.923	1.09564e-43	Glial_cell
LOC101739137	1.22746e-47	0.959067	0.545	0.26	1.75024e-43	Glial_cell
LOC732904	5.8346e-47	0.750605	0.879	0.662	8.31955e-43	Glial_cell
Idgf	1.5722e-46	1.9	0.573	0.291	2.2418e-42	Glial_cell
LOC101742926	1.63815e-46	0.648456	0.601	0.308	2.33584e-42	Glial_cell
LOC101737962	2.15185e-46	0.550426	0.972	0.918	3.06832e-42	Glial_cell
Inx2	2.4878e-46	0.813586	0.981	0.867	3.54736e-42	Glial_cell
S	2.57661e-46	0.644498	0.879	0.737	3.67399e-42	Glial_cell
LOC101736876	5.22788e-46	0.648639	0.944	0.789	7.45443e-42	Glial_cell
LOC101742208	6.28652e-46	0.479083	0.165	0.027	8.96395e-42	Glial_cell
LOC101745047	7.35992e-46	0.808145	0.847	0.72	1.04945e-41	Glial_cell
LOC732945	7.70097e-46	0.850465	0.76	0.477	1.09808e-41	Glial_cell
LOC733135	1.04153e-45	0.731099	0.966	0.9	1.48512e-41	Glial_cell
LOC101745543	1.39159e-45	0.611746	0.692	0.42	1.98427e-41	Glial_cell
LOC105841922	2.46499e-45	0.27582	0.168	0.028	3.51483e-41	Glial_cell
LOC101738065	2.90802e-45	0.631445	0.343	0.106	4.14654e-41	Glial_cell
LOC732975	3.63167e-45	0.844469	0.526	0.222	5.1784e-41	Glial_cell
LOC101744768	6.19482e-45	0.762141	0.885	0.706	8.83319e-41	Glial_cell
LOC101738176	7.55639e-45	0.714364	0.975	0.876	1.07747e-40	Glial_cell
LOC101745995	8.24325e-45	1.40512	0.679	0.441	1.17541e-40	Glial_cell
LOC778466	1.69554e-44	0.768662	0.841	0.609	2.41767e-40	Glial_cell
LOC101744519	7.54413e-44	0.646854	0.688	0.39	1.07572e-39	Glial_cell
LOC101737576	1.20462e-43	0.650362	0.819	0.598	1.71766e-39	Glial_cell
LOC101741272	1.21361e-43	0.309912	0.24	0.055	1.73049e-39	Glial_cell
LOC101745447	2.29899e-43	0.792104	0.944	0.72	3.27813e-39	Glial_cell
Grina	4.33394e-43	0.655409	0.928	0.8	6.17977e-39	Glial_cell
Grf	5.03752e-43	0.79909	0.822	0.58	7.18299e-39	Glial_cell
LOC101746244	5.13756e-43	0.84897	0.383	0.135	7.32564e-39	Glial_cell
LOC101739947	9.91347e-43	0.692381	0.757	0.589	1.41356e-38	Glial_cell
OAR2	1.36066e-42	1.085	0.352	0.116	1.94016e-38	Glial_cell
LOC101746524	2.55307e-42	0.559249	0.545	0.237	3.64042e-38	Glial_cell
LOC100500925	3.90182e-42	0.562043	0.305	0.091	5.5636e-38	Glial_cell
LOC119628362	4.14029e-42	0.909354	0.604	0.319	5.90363e-38	Glial_cell
LOC101740671	7.20834e-42	0.768991	0.346	0.115	1.02784e-37	Glial_cell
Tua1	7.85007e-42	0.709308	0.988	0.974	1.11934e-37	Glial_cell
LOC101735691	1.50134e-41	0.265514	0.112	0.014	2.14076e-37	Glial_cell
LOC101743057	3.28387e-41	0.707315	0.751	0.479	4.68247e-37	Glial_cell
LOC101737793	4.75466e-41	2.22313	0.324	0.103	6.77968e-37	Glial_cell
Lpr	7.18885e-41	0.729265	0.922	0.77	1.02506e-36	Glial_cell
LOC101746092	7.34798e-41	0.741214	0.931	0.807	1.04775e-36	Glial_cell
LOC101745489	1.20948e-40	0.826354	0.682	0.377	1.7246e-36	Glial_cell
LOC101744439	1.81431e-40	0.822433	0.704	0.431	2.58703e-36	Glial_cell
LOC101742097	2.12888e-40	0.614012	0.847	0.686	3.03558e-36	Glial_cell
LOC101740045	2.19515e-40	0.760427	0.794	0.555	3.13006e-36	Glial_cell
LOC101741252	5.16763e-40	0.687293	0.975	0.874	7.36852e-36	Glial_cell
LOC101741592	6.0594e-40	0.322412	0.265	0.071	8.64009e-36	Glial_cell
LOC101735736	1.01122e-39	0.504678	0.452	0.184	1.4419e-35	Glial_cell
LOC101744904	1.1799e-39	0.679159	0.975	0.886	1.68242e-35	Glial_cell
LOC101744400	1.99655e-39	0.493901	0.564	0.298	2.84688e-35	Glial_cell
LOC732934	2.27037e-39	0.619746	0.903	0.813	3.23732e-35	Glial_cell
LOC101744630	2.4543e-39	0.443283	0.377	0.135	3.49958e-35	Glial_cell
LOC101735804	3.19054e-39	0.341094	0.184	0.037	4.54939e-35	Glial_cell
Hmga	3.21061e-39	0.58809	0.991	0.933	4.57801e-35	Glial_cell
LOC692904	3.81074e-39	2.83342	0.112	0.015	5.43374e-35	Glial_cell
Tkz	5.47975e-39	0.645433	0.561	0.287	7.81357e-35	Glial_cell
LOC692859	7.72858e-39	0.550817	0.935	0.81	1.10202e-34	Glial_cell
LOC101739129	8.54409e-39	0.800667	0.685	0.421	1.2183e-34	Glial_cell
LOC101743289	1.05008e-38	0.656178	0.822	0.591	1.49731e-34	Glial_cell
LOC101736479	1.61675e-38	0.588471	0.601	0.325	2.30532e-34	Glial_cell
LOC101744007	1.61952e-38	0.723734	0.713	0.464	2.30927e-34	Glial_cell
LOC101735738	2.64013e-38	0.605114	0.91	0.705	3.76456e-34	Glial_cell
LOC101739113	2.80716e-38	0.3318	0.327	0.099	4.00273e-34	Glial_cell
LOC101737637	3.01873e-38	0.839971	0.364	0.125	4.3044e-34	Glial_cell
LOC101739397	3.25889e-38	0.760618	0.517	0.254	4.64686e-34	Glial_cell
LOC101741484	5.60112e-38	0.906661	0.623	0.353	7.98664e-34	Glial_cell
LOC101743071	5.89368e-38	0.399551	0.445	0.189	8.40381e-34	Glial_cell
LOC101740545	6.16499e-38	0.724615	0.296	0.093	8.79066e-34	Glial_cell
LOC101747065	8.35564e-38	0.382232	0.231	0.057	1.19143e-33	Glial_cell
LOC101743228	1.16953e-37	0.629703	0.885	0.696	1.66763e-33	Glial_cell
LOC105841746	1.17344e-37	0.265134	0.377	0.127	1.67321e-33	Glial_cell
LOC101737303	2.76382e-37	0.592349	0.897	0.752	3.94093e-33	Glial_cell
ITP	3.22271e-37	0.682937	0.788	0.501	4.59527e-33	Glial_cell
LOC101746507	5.78264e-37	0.850009	0.673	0.388	8.24547e-33	Glial_cell
LOC692977	8.74025e-37	0.698241	0.96	0.841	1.24627e-32	Glial_cell
LOC101742621	1.10816e-36	0.728069	0.785	0.598	1.58013e-32	Glial_cell
LOC100037426	1.49224e-36	0.722571	0.882	0.763	2.12778e-32	Glial_cell
LOC101743323	1.7029e-36	0.59114	0.882	0.772	2.42816e-32	Glial_cell
LOC101741941	2.44775e-36	0.604179	0.645	0.37	3.49024e-32	Glial_cell
LOC101744292	3.41431e-36	0.596639	0.885	0.701	4.86847e-32	Glial_cell
LOC692985	3.74326e-36	0.617576	0.928	0.871	5.33751e-32	Glial_cell
LOC101738548	3.79655e-36	0.554674	0.956	0.87	5.4135e-32	Glial_cell
LOC101745402	5.16135e-36	0.674648	0.804	0.593	7.35957e-32	Glial_cell
LOC101747032	1.10059e-35	0.790118	0.95	0.798	1.56933e-31	Glial_cell
LOC101743038	1.34789e-35	0.336103	0.754	0.488	1.92196e-31	Glial_cell
LOC733022	1.89276e-35	0.648505	0.857	0.772	2.69889e-31	Glial_cell
LOC101739657	3.03371e-35	0.573923	0.938	0.887	4.32576e-31	Glial_cell
LOC101745064	3.2629e-35	0.340144	0.202	0.049	4.65258e-31	Glial_cell
LOC732877	3.35128e-35	0.484706	0.928	0.848	4.7786e-31	Glial_cell
LOC101735819	3.61859e-35	0.772057	0.517	0.276	5.15974e-31	Glial_cell
LOC101743216	3.80943e-35	0.544248	0.894	0.715	5.43187e-31	Glial_cell
LOC101740613	4.61182e-35	0.772261	0.748	0.534	6.576e-31	Glial_cell
LOC101744143	6.70632e-35	0.600151	0.791	0.588	9.56254e-31	Glial_cell
14-3-3zeta	7.33213e-35	0.48667	0.997	0.963	1.04549e-30	Glial_cell
LOC101735753	8.4336e-35	0.458402	0.405	0.168	1.20255e-30	Glial_cell
LOC101743371	1.22193e-34	0.623565	0.679	0.453	1.74235e-30	Glial_cell
LOC101738009	1.73173e-34	0.588467	0.997	0.958	2.46927e-30	Glial_cell
Far	2.63755e-34	0.27052	0.234	0.063	3.76088e-30	Glial_cell
LOC101738112	6.76999e-34	1.10176	0.442	0.205	9.65334e-30	Glial_cell
LOC101739285	8.23777e-34	0.549134	0.782	0.573	1.17462e-29	Glial_cell
AK	8.39729e-34	1.09031	0.28	0.087	1.19737e-29	Glial_cell
LOC101746936	9.46262e-34	0.558171	0.888	0.637	1.34928e-29	Glial_cell
LOC101737636	9.60151e-34	0.381937	0.449	0.205	1.36908e-29	Glial_cell
LOC101741026	1.00837e-33	0.61932	0.882	0.795	1.43784e-29	Glial_cell
LOC101737456	1.02075e-33	0.944686	0.807	0.639	1.45549e-29	Glial_cell
LOC101735558	1.03391e-33	0.274069	0.218	0.056	1.47425e-29	Glial_cell
LOC101736970	1.11077e-33	0.75797	0.427	0.198	1.58384e-29	Glial_cell
LOC778526	1.2476e-33	0.567161	0.988	0.911	1.77895e-29	Glial_cell
Cypa	1.89539e-33	0.570297	1	0.97	2.70264e-29	Glial_cell
LOC778456	1.94214e-33	0.403181	0.994	0.945	2.7693e-29	Glial_cell
LOC732987	2.50431e-33	0.567915	0.863	0.765	3.57089e-29	Glial_cell
Xdh1	3.25594e-33	0.364177	0.364	0.146	4.64265e-29	Glial_cell
Kal-1	4.34373e-33	0.662196	0.95	0.705	6.19372e-29	Glial_cell
COMMD4	5.04809e-33	0.641206	0.713	0.513	7.19807e-29	Glial_cell
LOC101738505	5.93129e-33	0.83004	0.526	0.295	8.45742e-29	Glial_cell
LOC101738329	6.64907e-33	0.610314	0.832	0.666	9.48091e-29	Glial_cell
LOC101738996	9.45469e-33	0.645366	0.854	0.758	1.34814e-28	Glial_cell
LOC732990	1.01478e-32	0.555941	0.903	0.778	1.44697e-28	Glial_cell
DESAT4	1.24884e-32	0.948823	0.773	0.612	1.78072e-28	Glial_cell
LOC101740936	1.62304e-32	0.53914	0.324	0.118	2.31429e-28	Glial_cell
LOC101744726	2.31469e-32	0.280302	0.377	0.15	3.30052e-28	Glial_cell
LOC101739205	2.3179e-32	0.651825	0.701	0.478	3.3051e-28	Glial_cell
LOC101741837	2.48461e-32	0.477294	0.52	0.277	3.54281e-28	Glial_cell
LOC101735389	3.36126e-32	0.267907	0.165	0.036	4.79282e-28	Glial_cell
LOC732881	4.06611e-32	0.579559	0.903	0.801	5.79786e-28	Glial_cell
Sui1	4.51819e-32	0.511664	0.925	0.912	6.44249e-28	Glial_cell
LOC101735337	4.62865e-32	0.591003	0.897	0.768	6.59999e-28	Glial_cell
BmDJ-1beta	4.68127e-32	0.532802	0.757	0.587	6.67503e-28	Glial_cell
E74	5.99274e-32	0.597769	0.984	0.887	8.54505e-28	Glial_cell
LOC101735886	9.37137e-32	0.450586	0.545	0.304	1.33626e-27	Glial_cell
LOC733012	1.68044e-31	0.471186	0.944	0.865	2.39614e-27	Glial_cell
Tinag	1.72651e-31	0.56786	0.408	0.183	2.46183e-27	Glial_cell
LOC101744275	2.0846e-31	0.555214	0.729	0.495	2.97242e-27	Glial_cell
LOC101741930	2.93936e-31	0.490707	0.676	0.441	4.19124e-27	Glial_cell
LOC732940	3.23578e-31	0.63912	0.723	0.51	4.6139e-27	Glial_cell
LOC101742820	4.05159e-31	0.637883	0.558	0.304	5.77716e-27	Glial_cell
PFN	5.19936e-31	0.515586	0.981	0.926	7.41376e-27	Glial_cell
LOC101745538	6.16063e-31	0.970357	0.81	0.617	8.78444e-27	Glial_cell
LOC101742566	7.47244e-31	0.656677	0.81	0.634	1.0655e-26	Glial_cell
LOC101738953	1.27923e-30	0.53105	0.732	0.545	1.82406e-26	Glial_cell
LOC101747131	1.31029e-30	0.41338	0.489	0.253	1.86835e-26	Glial_cell
LOC101737652	1.46552e-30	0.515491	0.769	0.617	2.08969e-26	Glial_cell
LOC101741915	1.63069e-30	0.516972	0.925	0.818	2.32521e-26	Glial_cell
LOC101737220	1.7877e-30	0.397868	0.318	0.117	2.54909e-26	Glial_cell
LOC101738080	2.27178e-30	1.81407	0.202	0.054	3.23933e-26	Glial_cell
LOC101739044	3.01958e-30	0.491529	0.389	0.168	4.30562e-26	Glial_cell
E75	4.39013e-30	0.478554	0.944	0.817	6.25988e-26	Glial_cell
LOC778458	6.34385e-30	0.5916	0.869	0.767	9.04569e-26	Glial_cell
LOC101737841	6.85915e-30	0.464936	0.816	0.693	9.78046e-26	Glial_cell
LOC101740768	8.22388e-30	0.416975	0.48	0.239	1.17264e-25	Glial_cell
LOC101741975	9.66132e-30	0.563951	0.732	0.539	1.37761e-25	Glial_cell
LOC692887	1.05939e-29	0.574698	0.847	0.729	1.51058e-25	Glial_cell
LOC101741728	1.5616e-29	0.481697	0.452	0.218	2.22669e-25	Glial_cell
LOC101744715	1.7257e-29	0.636552	0.657	0.421	2.46068e-25	Glial_cell
LOC101742775	2.14698e-29	0.59166	0.813	0.684	3.06138e-25	Glial_cell
LOC101740789	2.15872e-29	0.621883	0.427	0.187	3.07812e-25	Glial_cell
LOC101744663	3.35443e-29	0.594406	0.757	0.58	4.78308e-25	Glial_cell
LOC101738768	5.00793e-29	0.442221	0.346	0.142	7.14081e-25	Glial_cell
LOC101746420	6.36309e-29	0.485819	0.72	0.517	9.07314e-25	Glial_cell
LOC101745150	6.60991e-29	0.564605	0.885	0.772	9.42507e-25	Glial_cell
LOC101745612	9.26765e-29	0.540813	0.769	0.585	1.32147e-24	Glial_cell
LOC100036587	1.0131e-28	0.537911	0.67	0.47	1.44458e-24	Glial_cell
p27K	1.07993e-28	0.456919	0.389	0.155	1.53987e-24	Glial_cell
LOC101743811	1.15077e-28	0.513655	0.763	0.614	1.64089e-24	Glial_cell
LOC101742054	1.176e-28	0.395643	0.308	0.116	1.67685e-24	Glial_cell
LOC780848	1.29867e-28	0.445201	0.91	0.819	1.85177e-24	Glial_cell
LOC101737498	1.97778e-28	0.362986	0.308	0.116	2.82012e-24	Glial_cell
LOC101736864	2.19995e-28	0.444516	0.931	0.84	3.13691e-24	Glial_cell
LOC101739504	2.84177e-28	0.59854	0.972	0.797	4.05208e-24	Glial_cell
LOC105842375	4.55323e-28	0.723714	0.941	0.799	6.49245e-24	Glial_cell
LOC101740354	5.70263e-28	0.563967	0.928	0.876	8.13139e-24	Glial_cell
LOC101745692	6.44088e-28	0.55187	0.922	0.77	9.18405e-24	Glial_cell
LOC778469	7.04474e-28	0.586047	0.81	0.672	1.00451e-23	Glial_cell
LOC101736581	8.50874e-28	0.424941	0.916	0.845	1.21326e-23	Glial_cell
LOC105841360	8.71087e-28	0.332797	0.352	0.144	1.24208e-23	Glial_cell
LOC101737562	9.56779e-28	0.432272	0.336	0.137	1.36427e-23	Glial_cell
LOC101743322	1.00906e-27	0.516813	0.688	0.507	1.43882e-23	Glial_cell
Tms1	1.3957e-27	0.496403	0.91	0.776	1.99013e-23	Glial_cell
LOC733132	3.02025e-27	0.484484	0.813	0.681	4.30658e-23	Glial_cell
Mtch	3.82359e-27	0.396569	0.576	0.348	5.45206e-23	Glial_cell
LOC101738669	8.31954e-27	0.440684	0.875	0.726	1.18628e-22	Glial_cell
LOC101736118	8.74473e-27	0.478752	0.701	0.539	1.24691e-22	Glial_cell
LOC101745852	9.12483e-27	0.454112	0.847	0.771	1.30111e-22	Glial_cell
LOC105841761	1.03863e-26	0.404014	0.168	0.043	1.48098e-22	Glial_cell
LOC101743390	1.10791e-26	0.493791	0.583	0.333	1.57976e-22	Glial_cell
LOC101745704	1.52305e-26	0.381511	0.324	0.132	2.17171e-22	Glial_cell
LOC101736859	2.14685e-26	0.713943	0.38	0.17	3.0612e-22	Glial_cell
LOC100144579	2.82443e-26	0.519169	0.826	0.681	4.02736e-22	Glial_cell
LOC101744016	3.43574e-26	0.614768	0.879	0.765	4.89902e-22	Glial_cell
LOC101746084	3.92563e-26	0.600168	0.717	0.545	5.59756e-22	Glial_cell
LOC101742691	4.85922e-26	0.545724	0.632	0.415	6.92876e-22	Glial_cell
LOC101739645	6.01855e-26	0.502805	0.769	0.63	8.58185e-22	Glial_cell
LOC101742497	8.10402e-26	0.5185	0.595	0.383	1.15555e-21	Glial_cell
LOC101740973	8.4597e-26	0.423302	0.533	0.315	1.20627e-21	Glial_cell
LOC778505	8.90671e-26	0.373264	0.704	0.473	1.27001e-21	Glial_cell
LOC732966	1.09311e-25	0.435853	0.801	0.688	1.55867e-21	Glial_cell
LOC101740246	1.11385e-25	0.418125	0.651	0.455	1.58824e-21	Glial_cell
LOC101740678	1.33034e-25	0.393525	0.735	0.549	1.89693e-21	Glial_cell
LOC101746875	1.41727e-25	0.513297	0.754	0.589	2.02089e-21	Glial_cell
Rsf1	1.6104e-25	0.379909	0.969	0.925	2.29627e-21	Glial_cell
LOC101738515	1.68134e-25	0.429351	0.424	0.214	2.39742e-21	Glial_cell
LOC101736589	1.73483e-25	0.380447	0.956	0.8	2.4737e-21	Glial_cell
A4	2.40321e-25	0.477998	0.994	0.984	3.42674e-21	Glial_cell
LOC101745780	2.63799e-25	0.52874	0.579	0.369	3.76152e-21	Glial_cell
LOC101747136	3.40477e-25	0.372264	0.371	0.172	4.85486e-21	Glial_cell
LOC101742901	4.33996e-25	0.538386	0.745	0.61	6.18835e-21	Glial_cell
LOC101737848	4.81926e-25	0.510685	0.436	0.23	6.87179e-21	Glial_cell
Ras1	6.78493e-25	0.508833	0.611	0.442	9.67464e-21	Glial_cell
LOC100101187	8.3606e-25	0.427313	0.9	0.835	1.19214e-20	Glial_cell
LOC100126204	9.28528e-25	0.270489	0.252	0.09	1.32399e-20	Glial_cell
LOC101744938	1.01863e-24	0.253111	0.324	0.133	1.45246e-20	Glial_cell
LOC101739490	1.34718e-24	0.767581	0.966	0.862	1.92094e-20	Glial_cell
LOC101736991	1.35247e-24	0.510575	0.885	0.769	1.92848e-20	Glial_cell
LOC101747213	1.447e-24	0.468412	0.816	0.64	2.06327e-20	Glial_cell
LOC732876	1.50054e-24	0.400547	0.919	0.832	2.13962e-20	Glial_cell
Jafrac1	1.63688e-24	0.428033	0.928	0.83	2.33402e-20	Glial_cell
LOC100037422	1.64173e-24	0.419738	0.86	0.769	2.34095e-20	Glial_cell
LOC101738390	1.85115e-24	0.270228	0.265	0.098	2.63955e-20	Glial_cell
LOC692907	2.70717e-24	0.479014	0.841	0.698	3.86016e-20	Glial_cell
LOC101741787	3.08896e-24	0.390711	0.411	0.204	4.40455e-20	Glial_cell
LOC101739545	3.41732e-24	0.510979	0.24	0.085	4.87276e-20	Glial_cell
LOC692937	3.94788e-24	0.439393	0.854	0.791	5.62929e-20	Glial_cell
LOC101738435	3.98216e-24	0.423954	0.636	0.426	5.67816e-20	Glial_cell
Fkbp45	4.44548e-24	0.661808	0.698	0.539	6.33881e-20	Glial_cell
Ppib	6.04113e-24	0.449817	0.991	0.954	8.61404e-20	Glial_cell
LOC101744887	6.33947e-24	0.482833	0.763	0.579	9.03945e-20	Glial_cell
LOC101736101	6.54809e-24	0.443065	0.907	0.793	9.33692e-20	Glial_cell
Gal	6.6062e-24	0.597066	0.673	0.492	9.41978e-20	Glial_cell
LOC101737017	9.09978e-24	0.459002	0.838	0.6	1.29754e-19	Glial_cell
LOC101735477	9.38045e-24	0.464534	0.801	0.69	1.33756e-19	Glial_cell
LOC101745975	1.05382e-23	0.454794	0.869	0.761	1.50264e-19	Glial_cell
LOC101743581	1.10345e-23	0.839283	0.766	0.603	1.5734e-19	Glial_cell
LOC101743385	1.11902e-23	0.424717	0.227	0.075	1.59562e-19	Glial_cell
LOC101745316	1.20474e-23	0.461498	0.788	0.688	1.71784e-19	Glial_cell
LOC778461	1.27579e-23	0.611195	0.925	0.823	1.81915e-19	Glial_cell
LOC778523	1.28666e-23	0.49086	0.717	0.535	1.83465e-19	Glial_cell
LOC101742837	1.34816e-23	0.255962	0.315	0.134	1.92234e-19	Glial_cell
LOC101746199	1.68253e-23	0.441415	0.723	0.586	2.39912e-19	Glial_cell
LOC101746989	2.131e-23	0.402271	0.682	0.484	3.03859e-19	Glial_cell
LOC101746390	3.47958e-23	0.478098	0.62	0.433	4.96153e-19	Glial_cell
LOC733061	3.76356e-23	0.557789	0.872	0.761	5.36645e-19	Glial_cell
LOC692987	4.21993e-23	0.405844	0.738	0.56	6.0172e-19	Glial_cell
LOC101740340	4.32972e-23	0.447508	0.71	0.538	6.17375e-19	Glial_cell
LOC119631132	4.37026e-23	0.320616	0.402	0.199	6.23155e-19	Glial_cell
Ras3	4.90704e-23	0.462177	0.807	0.701	6.99695e-19	Glial_cell
LOC732875	6.07322e-23	0.429745	0.897	0.844	8.65981e-19	Glial_cell
LOC101744535	6.47508e-23	0.435062	0.71	0.55	9.23281e-19	Glial_cell
LOC101738318	8.92152e-23	0.456592	0.76	0.663	1.27212e-18	Glial_cell
LOC101740954	9.85361e-23	0.409523	0.847	0.777	1.40503e-18	Glial_cell
Ndufs8	1.02457e-22	0.397081	0.757	0.6	1.46093e-18	Glial_cell
LOC110385370	1.03565e-22	0.53263	0.67	0.479	1.47673e-18	Glial_cell
LOC101746261	1.11928e-22	0.554121	0.866	0.753	1.59597e-18	Glial_cell
LOC732943	1.21233e-22	0.436652	0.85	0.761	1.72866e-18	Glial_cell
LOC101739074	1.35971e-22	0.461778	0.729	0.559	1.93882e-18	Glial_cell
LOC692846	1.77926e-22	0.51688	0.838	0.688	2.53705e-18	Glial_cell
LOC101739990	2.47553e-22	0.4783	0.639	0.478	3.52986e-18	Glial_cell
Bm-Bre5	2.77808e-22	0.376593	0.838	0.734	3.96126e-18	Glial_cell
LOC101739914	2.7966e-22	0.527595	0.607	0.413	3.98767e-18	Glial_cell
LOC101745247	2.94958e-22	0.382183	0.436	0.234	4.20581e-18	Glial_cell
LOC791084	2.95706e-22	0.439404	0.729	0.598	4.21647e-18	Glial_cell
LOC101738175	3.15513e-22	0.407519	0.972	0.92	4.49889e-18	Glial_cell
LOC101742987	3.22823e-22	0.50084	0.682	0.491	4.60313e-18	Glial_cell
LOC101738833	3.37727e-22	0.414789	0.692	0.528	4.81564e-18	Glial_cell
LOC101740668	4.75655e-22	0.5856	0.682	0.501	6.78236e-18	Glial_cell
LOC101744862	5.52436e-22	0.460746	0.816	0.672	7.87718e-18	Glial_cell
LOC101744608	5.90074e-22	0.40275	0.807	0.697	8.41386e-18	Glial_cell
LOC101738255	5.96548e-22	0.444222	0.642	0.481	8.50618e-18	Glial_cell
LOC105842638	6.78282e-22	0.446504	0.654	0.428	9.67163e-18	Glial_cell
Spr	9.73695e-22	0.801033	0.489	0.29	1.38839e-17	Glial_cell
LOC101742810	1.47392e-21	0.466768	0.692	0.528	2.10167e-17	Glial_cell
LOC101746841	1.49493e-21	0.419908	0.891	0.855	2.13162e-17	Glial_cell
LOC101746062	1.93944e-21	0.479447	0.913	0.8	2.76545e-17	Glial_cell
Ldh	1.98499e-21	0.676348	0.76	0.614	2.8304e-17	Glial_cell
LOC733017	2.45073e-21	0.378262	0.829	0.754	3.49449e-17	Glial_cell
LOC732980	2.62682e-21	0.387472	0.788	0.66	3.74559e-17	Glial_cell
LOC101742849	3.00737e-21	0.254762	0.271	0.11	4.28821e-17	Glial_cell
NGR-A26	3.23295e-21	0.504962	0.28	0.115	4.60986e-17	Glial_cell
LOC101744134	3.61418e-21	0.453904	0.651	0.484	5.15346e-17	Glial_cell
LOC101743364	3.97735e-21	0.551751	0.885	0.733	5.6713e-17	Glial_cell
LOC101743421	6.39391e-21	0.498716	0.779	0.63	9.11708e-17	Glial_cell
LOC101745382	6.68779e-21	0.362024	0.293	0.128	9.53612e-17	Glial_cell
LOC101744756	8.53441e-21	0.37951	0.816	0.718	1.21692e-16	Glial_cell
LOC101735654	9.2898e-21	0.403408	0.841	0.746	1.32463e-16	Glial_cell
LOC101736651	9.86901e-21	0.683812	0.682	0.533	1.40722e-16	Glial_cell
RpL7Ae	9.88294e-21	0.434096	0.467	0.274	1.40921e-16	Glial_cell
LOC101736429	9.96881e-21	0.406988	0.723	0.58	1.42145e-16	Glial_cell
LOC101738178	1.0186e-20	0.426481	0.788	0.717	1.45242e-16	Glial_cell
LOC101740449	1.06773e-20	0.397214	0.71	0.575	1.52247e-16	Glial_cell
LOC101746594	1.08219e-20	0.521042	0.748	0.625	1.5431e-16	Glial_cell
LOC119631129	1.14737e-20	0.440496	0.888	0.746	1.63604e-16	Glial_cell
LOC101742022	1.2296e-20	0.416705	0.405	0.217	1.75329e-16	Glial_cell
LOC101746966	1.24923e-20	0.306098	0.436	0.242	1.78127e-16	Glial_cell
LOC101741700	1.33039e-20	0.430161	0.816	0.695	1.89701e-16	Glial_cell
LOC100101157	1.34154e-20	0.424561	0.879	0.803	1.9129e-16	Glial_cell
LOC101744203	1.59334e-20	0.357166	0.894	0.87	2.27195e-16	Glial_cell
LOC101739908	1.77334e-20	0.442151	0.601	0.425	2.5286e-16	Glial_cell
LOC101739299	2.21489e-20	0.322889	0.857	0.775	3.15821e-16	Glial_cell
serpin-2	2.4611e-20	0.397622	0.835	0.753	3.50928e-16	Glial_cell
LOC101745532	2.58478e-20	0.617483	0.436	0.265	3.68564e-16	Glial_cell
pofut1	2.58753e-20	0.493346	0.66	0.503	3.68957e-16	Glial_cell
LOC101737103	3.2038e-20	0.382265	0.642	0.465	4.56829e-16	Glial_cell
LOC733045	3.35137e-20	0.49489	0.664	0.503	4.77872e-16	Glial_cell
LOC101744632	3.50552e-20	0.399344	0.91	0.84	4.99852e-16	Glial_cell
LOC101741423	3.6304e-20	0.364099	0.601	0.431	5.17658e-16	Glial_cell
LOC101741431	3.80936e-20	0.301601	0.467	0.268	5.43177e-16	Glial_cell
LOC101736246	4.25325e-20	0.522224	0.657	0.447	6.06471e-16	Glial_cell
LOC101743805	4.39443e-20	0.349871	0.617	0.437	6.26601e-16	Glial_cell
LOC101735428	5.12953e-20	0.678697	0.85	0.765	7.3142e-16	Glial_cell
TOP2	5.48238e-20	0.447326	0.832	0.726	7.81733e-16	Glial_cell
LOC692981	6.23541e-20	0.356394	0.611	0.419	8.89107e-16	Glial_cell
LOC101746523	6.83519e-20	0.345345	0.221	0.081	9.74629e-16	Glial_cell
LOC101735319	7.30657e-20	0.372059	0.773	0.652	1.04184e-15	Glial_cell
LOC101740267	7.45481e-20	0.364416	0.717	0.572	1.06298e-15	Glial_cell
LOC101738358	7.61284e-20	0.392346	0.555	0.372	1.08552e-15	Glial_cell
LOC101736883	7.65008e-20	0.362684	0.903	0.841	1.09083e-15	Glial_cell
LOC692939	7.82145e-20	0.373297	0.91	0.853	1.11526e-15	Glial_cell
LOC101747148	8.38419e-20	0.309101	0.919	0.866	1.1955e-15	Glial_cell
LOC101737774	8.48969e-20	0.358182	0.813	0.725	1.21055e-15	Glial_cell
LOC101746460	8.9488e-20	0.288442	0.71	0.561	1.27601e-15	Glial_cell
LOC692795	9.16642e-20	0.382856	0.813	0.714	1.30704e-15	Glial_cell
LOC101738577	1.02007e-19	0.360523	0.623	0.462	1.45451e-15	Glial_cell
LOC101736234	1.22911e-19	0.670935	0.754	0.646	1.75259e-15	Glial_cell
LOC101743327	1.30744e-19	0.342608	0.757	0.543	1.86427e-15	Glial_cell
LOC101746217	1.34256e-19	0.431881	0.829	0.766	1.91436e-15	Glial_cell
LOC733069	1.58004e-19	0.383372	0.841	0.76	2.25298e-15	Glial_cell
LOC101741402	1.59886e-19	0.443444	0.614	0.435	2.27982e-15	Glial_cell
LOC101741135	1.61745e-19	0.379833	0.71	0.571	2.30632e-15	Glial_cell
LOC692748	1.84019e-19	0.47632	0.411	0.234	2.62393e-15	Glial_cell
LOC101738516	1.99573e-19	0.691931	0.433	0.259	2.84571e-15	Glial_cell
LOC100174824	2.00161e-19	0.284805	0.763	0.546	2.85409e-15	Glial_cell
LOC101741441	2.15658e-19	0.387897	0.704	0.523	3.07507e-15	Glial_cell
LOC101745365	2.39551e-19	0.34676	0.907	0.832	3.41575e-15	Glial_cell
LOC101742956	2.42294e-19	0.372443	0.751	0.626	3.45487e-15	Glial_cell
LOC101742325	2.54206e-19	0.417432	0.835	0.718	3.62472e-15	Glial_cell
LOC733031	2.6348e-19	0.377821	0.776	0.661	3.75696e-15	Glial_cell
LOC101743884	3.11826e-19	0.828605	0.798	0.617	4.44632e-15	Glial_cell
LOC101743070	3.13217e-19	0.406317	0.62	0.432	4.46616e-15	Glial_cell
LOC101739191	3.31361e-19	0.898732	0.252	0.109	4.72487e-15	Glial_cell
LOC101743042	4.36865e-19	0.398428	0.925	0.779	6.22925e-15	Glial_cell
LOC101743220	4.43749e-19	0.341476	0.71	0.584	6.32742e-15	Glial_cell
LOC101745370	5.01408e-19	0.460831	0.738	0.622	7.14958e-15	Glial_cell
ae40	6.40724e-19	0.284503	0.209	0.079	9.13609e-15	Glial_cell
Pabn1	6.83301e-19	0.407631	0.701	0.547	9.74319e-15	Glial_cell
LOC101741852	8.6448e-19	0.347269	0.773	0.685	1.23266e-14	Glial_cell
LOC692655	8.65085e-19	0.288833	0.963	0.929	1.23352e-14	Glial_cell
LOC101746527	8.72238e-19	0.446252	0.794	0.609	1.24372e-14	Glial_cell
LOC101739574	8.99764e-19	0.324907	0.508	0.32	1.28297e-14	Glial_cell
LOC101736944	1.27205e-18	0.395308	0.333	0.169	1.81382e-14	Glial_cell
LOC101743194	1.37185e-18	0.496958	0.732	0.65	1.95613e-14	Glial_cell
LOC101744114	1.48613e-18	0.346682	0.872	0.779	2.11907e-14	Glial_cell
LOC101739568	1.51719e-18	0.386795	0.492	0.309	2.16337e-14	Glial_cell
LOC101741653	1.57579e-18	0.376175	0.586	0.405	2.24692e-14	Glial_cell
LOC101745188	1.77677e-18	0.37567	0.863	0.774	2.5335e-14	Glial_cell
Hp1b-l	1.82005e-18	0.38674	0.754	0.617	2.59521e-14	Glial_cell
LOC101743059	2.20583e-18	0.489929	0.85	0.723	3.1453e-14	Glial_cell
p53	2.311e-18	0.371721	0.71	0.575	3.29525e-14	Glial_cell
LOC101742580	2.68575e-18	0.342199	0.723	0.598	3.82961e-14	Glial_cell
Inx3	2.79695e-18	0.630329	0.897	0.732	3.98818e-14	Glial_cell
LOC101745001	2.92433e-18	0.318717	0.315	0.157	4.1698e-14	Glial_cell
LOC101742938	3.14829e-18	0.373656	0.785	0.691	4.48915e-14	Glial_cell
LOC101743779	3.21504e-18	0.492485	0.402	0.232	4.58432e-14	Glial_cell
LOC101739960	3.27852e-18	0.388288	0.576	0.407	4.67483e-14	Glial_cell
LOC101739156	3.43356e-18	0.551777	0.813	0.698	4.89591e-14	Glial_cell
LOC101743807	3.54095e-18	0.465128	0.741	0.595	5.04904e-14	Glial_cell
LOC733026	4.24503e-18	0.283024	0.695	0.521	6.05299e-14	Glial_cell
LOC101747153	4.41014e-18	0.358387	0.947	0.893	6.28841e-14	Glial_cell
LOC101736256	5.2102e-18	0.413404	0.816	0.698	7.42922e-14	Glial_cell
LOC101738077	6.65495e-18	0.391361	0.458	0.275	9.48929e-14	Glial_cell
LOC101737651	6.88505e-18	0.355387	0.779	0.648	9.81739e-14	Glial_cell
LOC101738976	7.57924e-18	0.368029	0.835	0.767	1.08072e-13	Glial_cell
LOC101743875	8.35952e-18	0.302439	0.561	0.372	1.19198e-13	Glial_cell
LOC101740811	8.61654e-18	0.395878	0.925	0.901	1.22863e-13	Glial_cell
LOC692984	9.37143e-18	0.397301	0.81	0.763	1.33627e-13	Glial_cell
LOC101737749	1.04965e-17	2.49482	0.76	0.781	1.4967e-13	Glial_cell
LOC101745914	1.12433e-17	0.32853	0.477	0.29	1.60318e-13	Glial_cell
LOC101742851	1.13757e-17	0.272726	0.396	0.217	1.62206e-13	Glial_cell
LOC100174851	1.2057e-17	0.341217	0.844	0.711	1.71921e-13	Glial_cell
LOC692786	1.31847e-17	0.594278	0.885	0.874	1.88001e-13	Glial_cell
LOC733141	1.47692e-17	0.384906	0.953	0.914	2.10594e-13	Glial_cell
LOC101740917	1.73304e-17	0.372828	0.626	0.466	2.47114e-13	Glial_cell
LOC101736424	1.95236e-17	0.360995	0.146	0.047	2.78387e-13	Glial_cell
LOC101743227	2.10888e-17	0.434028	0.601	0.453	3.00705e-13	Glial_cell
RpS15	2.2873e-17	0.338293	0.972	0.937	3.26147e-13	Glial_cell
LOC101736787	2.42146e-17	0.313428	0.869	0.784	3.45276e-13	Glial_cell
Sps1	2.45801e-17	0.404637	0.636	0.485	3.50488e-13	Glial_cell
LOC101746361	2.45898e-17	0.368477	0.738	0.598	3.50626e-13	Glial_cell
LOC692848	2.54165e-17	0.373223	0.66	0.496	3.62414e-13	Glial_cell
LOC101746253	2.65113e-17	0.333411	0.788	0.681	3.78025e-13	Glial_cell
LOC101735856	2.68217e-17	0.331625	0.57	0.397	3.82451e-13	Glial_cell
LOC101742524	2.8046e-17	0.294551	0.511	0.322	3.99908e-13	Glial_cell
LOC101737828	2.99574e-17	0.370511	0.723	0.6	4.27162e-13	Glial_cell
LOC732922	3.34168e-17	0.347212	0.788	0.685	4.7649e-13	Glial_cell
LOC101740220	3.39497e-17	0.344753	0.81	0.721	4.84088e-13	Glial_cell
LOC101737999	3.47755e-17	0.394337	0.769	0.661	4.95864e-13	Glial_cell
LOC101745011	4.14996e-17	0.457871	0.505	0.324	5.91743e-13	Glial_cell
LOC101737106	4.49116e-17	0.369269	0.561	0.382	6.40395e-13	Glial_cell
LOC101739936	5.05105e-17	0.805418	0.193	0.074	7.20229e-13	Glial_cell
LOC101742382	5.60806e-17	0.343183	0.776	0.675	7.99653e-13	Glial_cell
LOC101736592	6.81624e-17	0.408131	0.67	0.523	9.71927e-13	Glial_cell
LOC101745490	7.04242e-17	0.457069	0.748	0.642	1.00418e-12	Glial_cell
LOC100101165	8.02551e-17	0.298147	0.847	0.771	1.14436e-12	Glial_cell
Ago2	1.05605e-16	0.312576	0.885	0.842	1.50582e-12	Glial_cell
LOC101735812	1.14451e-16	0.267592	0.907	0.893	1.63195e-12	Glial_cell
LOC101740447	1.19279e-16	0.326396	0.872	0.809	1.70081e-12	Glial_cell
LOC101744569	1.23846e-16	0.348859	0.791	0.712	1.76593e-12	Glial_cell
LOC732893	1.2718e-16	0.261732	0.433	0.258	1.81346e-12	Glial_cell
GDAP1	1.33585e-16	0.262271	0.302	0.151	1.90478e-12	Glial_cell
LOC101740641	1.65354e-16	0.44863	0.592	0.423	2.35778e-12	Glial_cell
LOC101736226	1.72869e-16	0.381714	0.732	0.632	2.46494e-12	Glial_cell
LOC101744911	1.95949e-16	0.265738	0.439	0.27	2.79403e-12	Glial_cell
LOC101739775	2.00166e-16	0.328802	0.829	0.713	2.85417e-12	Glial_cell
LOC101738152	2.02616e-16	0.290592	0.604	0.433	2.8891e-12	Glial_cell
LOC101746156	2.1095e-16	0.342803	0.807	0.725	3.00793e-12	Glial_cell
LOC101737089	2.12833e-16	0.29573	0.779	0.675	3.03478e-12	Glial_cell
LOC101736202	2.14206e-16	0.277844	0.371	0.204	3.05436e-12	Glial_cell
LOC101739254	2.23065e-16	0.811627	0.682	0.566	3.18068e-12	Glial_cell
LOC101736947	2.32541e-16	0.574643	0.67	0.543	3.31581e-12	Glial_cell
LOC732998	2.45399e-16	0.332938	0.801	0.697	3.49915e-12	Glial_cell
LOC101741705	2.53444e-16	0.433738	0.785	0.659	3.61386e-12	Glial_cell
LOC101737970	2.94807e-16	0.535418	0.738	0.621	4.20365e-12	Glial_cell
LOC101744321	2.95816e-16	0.278398	0.62	0.463	4.21805e-12	Glial_cell
LOC101737082	2.96216e-16	0.389077	0.748	0.656	4.22375e-12	Glial_cell
Rad51	3.77824e-16	0.325531	0.483	0.32	5.38739e-12	Glial_cell
LOC692836	3.83955e-16	0.307292	0.732	0.601	5.47481e-12	Glial_cell
LOC101746299	4.06617e-16	0.361258	0.751	0.624	5.79795e-12	Glial_cell
LOC692796	4.094e-16	0.34815	0.729	0.628	5.83763e-12	Glial_cell
LOC101739258	4.45232e-16	0.514343	0.477	0.318	6.34857e-12	Glial_cell
LOC101737762	4.47585e-16	0.320903	0.629	0.486	6.38211e-12	Glial_cell
LOC101742604	4.61145e-16	0.329348	0.561	0.412	6.57547e-12	Glial_cell
Sop2	5.07029e-16	0.331568	0.903	0.849	7.22973e-12	Glial_cell
LOC119630861	5.8344e-16	0.262996	0.564	0.388	8.31928e-12	Glial_cell
LOC101742216	5.98531e-16	0.381005	0.607	0.471	8.53445e-12	Glial_cell
LOC101745440	6.74182e-16	0.343624	0.573	0.407	9.61317e-12	Glial_cell
LOC101743268	8.10988e-16	0.375938	0.9	0.788	1.15639e-11	Glial_cell
LOC101736804	1.30024e-15	0.327449	0.841	0.79	1.85402e-11	Glial_cell
LOC119629355	1.38075e-15	0.38374	0.486	0.33	1.96881e-11	Glial_cell
LOC101736190	1.45446e-15	0.451698	0.66	0.513	2.07392e-11	Glial_cell
LOC105841612	1.46036e-15	0.302678	0.274	0.135	2.08233e-11	Glial_cell
LOC692828	1.4677e-15	0.396777	0.707	0.614	2.09279e-11	Glial_cell
LOC733049	1.72241e-15	0.304591	0.931	0.851	2.45598e-11	Glial_cell
Ubc13	1.7814e-15	0.285944	0.773	0.659	2.54009e-11	Glial_cell
Tra2	1.78303e-15	0.405081	0.636	0.489	2.54242e-11	Glial_cell
LOC100188939	1.88145e-15	0.318695	0.86	0.764	2.68276e-11	Glial_cell
LOC101743266	1.92395e-15	0.602125	0.106	0.029	2.74336e-11	Glial_cell
LOC101746119	2.09383e-15	0.384612	0.648	0.513	2.9856e-11	Glial_cell
LOC732899	2.09735e-15	0.343747	0.86	0.786	2.99061e-11	Glial_cell
LOC101746515	2.23081e-15	0.323553	0.916	0.826	3.18091e-11	Glial_cell
LOC101744668	2.25418e-15	0.431264	0.713	0.578	3.21423e-11	Glial_cell
LOC101740817	2.26102e-15	0.340022	0.95	0.901	3.22399e-11	Glial_cell
LOC101738342	2.42363e-15	0.281308	0.15	0.051	3.45585e-11	Glial_cell
LOC101743788	2.55154e-15	0.377903	0.302	0.151	3.63825e-11	Glial_cell
eIF3i	2.93006e-15	0.301312	0.847	0.747	4.17797e-11	Glial_cell
LOC119630347	3.06044e-15	0.291637	0.517	0.364	4.36389e-11	Glial_cell
LOC732869	3.08883e-15	0.345835	0.673	0.533	4.40436e-11	Glial_cell
LOC692820	3.09879e-15	0.311955	0.872	0.779	4.41856e-11	Glial_cell
scf	3.11037e-15	0.430379	0.551	0.402	4.43508e-11	Glial_cell
LOC101738393	3.29089e-15	0.421931	0.972	0.905	4.69248e-11	Glial_cell
LOC101739341	3.43764e-15	0.361505	0.798	0.672	4.90172e-11	Glial_cell
LOC101744271	4.0755e-15	0.341912	0.766	0.673	5.81125e-11	Glial_cell
LOC101741203	4.7193e-15	0.296376	0.589	0.449	6.72925e-11	Glial_cell
LOC101742261	5.06286e-15	0.301572	0.259	0.123	7.21913e-11	Glial_cell
LOC778517	5.19729e-15	0.286841	0.894	0.83	7.41081e-11	Glial_cell
LOC692837	5.23789e-15	0.287278	0.838	0.761	7.46871e-11	Glial_cell
LOC100862755	5.31387e-15	0.353731	0.579	0.417	7.57704e-11	Glial_cell
LOC693023	6.19517e-15	0.273011	0.57	0.413	8.8337e-11	Glial_cell
LOC101742319	6.30506e-15	0.334067	0.879	0.824	8.99038e-11	Glial_cell
LOC692908	6.7249e-15	0.275302	0.698	0.588	9.58903e-11	Glial_cell
LOC101743287	6.89412e-15	0.261687	0.872	0.792	9.83032e-11	Glial_cell
LOC101736039	6.96362e-15	0.454598	0.555	0.382	9.92943e-11	Glial_cell
LOC101747226	7.22043e-15	0.346636	0.804	0.712	1.02956e-10	Glial_cell
LOC101741968	7.73848e-15	0.33802	0.941	0.879	1.10343e-10	Glial_cell
LOC101736461	9.1344e-15	0.334568	0.38	0.223	1.30247e-10	Glial_cell
LOC101736609	9.5617e-15	0.347344	0.745	0.643	1.3634e-10	Glial_cell
LOC101744314	1.01896e-14	0.914114	0.171	0.067	1.45293e-10	Glial_cell
LOC101737979	1.08053e-14	0.594403	0.361	0.214	1.54073e-10	Glial_cell
LOC101746569	1.10526e-14	0.283737	0.555	0.411	1.57599e-10	Glial_cell
LOC101737733	1.13693e-14	0.638164	0.72	0.646	1.62115e-10	Glial_cell
LOC119631133	1.21361e-14	0.251117	0.393	0.229	1.73048e-10	Glial_cell
LOC101746573	1.31567e-14	0.374131	0.844	0.728	1.87601e-10	Glial_cell
LOC101738385	1.39778e-14	0.253731	0.455	0.294	1.99309e-10	Glial_cell
LOC101738493	1.5687e-14	0.333091	0.19	0.075	2.23681e-10	Glial_cell
LOC101740067	1.61603e-14	0.397693	0.579	0.438	2.3043e-10	Glial_cell
LOC101736985	1.84594e-14	0.341086	0.567	0.427	2.63212e-10	Glial_cell
LOC100101167	2.06575e-14	0.308419	0.695	0.564	2.94555e-10	Glial_cell
LOC692797	2.1263e-14	0.31882	0.832	0.755	3.0319e-10	Glial_cell
LOC101741046	2.22668e-14	0.353334	0.679	0.551	3.17503e-10	Glial_cell
LOC101745139	2.27721e-14	0.275113	0.53	0.374	3.24707e-10	Glial_cell
LOC101735936	2.35618e-14	0.299361	0.86	0.805	3.35968e-10	Glial_cell
LOC692989	2.40007e-14	0.316921	0.555	0.429	3.42226e-10	Glial_cell
C/EBPg	2.56168e-14	0.330939	0.695	0.581	3.6527e-10	Glial_cell
LOC101743831	3.09543e-14	0.303796	0.38	0.231	4.41377e-10	Glial_cell
LOC101742636	3.28566e-14	0.297017	0.461	0.298	4.68502e-10	Glial_cell
LOC101736806	3.2869e-14	0.264828	0.508	0.349	4.6868e-10	Glial_cell
LOC101745108	3.41804e-14	0.286158	0.614	0.476	4.87378e-10	Glial_cell
LOC692953	3.92416e-14	0.279944	0.685	0.553	5.59546e-10	Glial_cell
LOC101741478	4.29127e-14	0.305093	0.688	0.568	6.11893e-10	Glial_cell
LOC101737542	4.33638e-14	0.353037	0.458	0.296	6.18325e-10	Glial_cell
LOC692882	4.38729e-14	0.307664	0.564	0.424	6.25583e-10	Glial_cell
LOC101740838	4.40934e-14	0.359532	0.741	0.648	6.28728e-10	Glial_cell
LOC101738379	4.5101e-14	0.389406	0.679	0.522	6.43095e-10	Glial_cell
LOC101742492	4.67979e-14	0.514327	0.685	0.545	6.67291e-10	Glial_cell
LOC692825	4.71563e-14	0.293249	0.583	0.435	6.72401e-10	Glial_cell
LOC101739189	4.78883e-14	0.481882	0.738	0.653	6.82839e-10	Glial_cell
LOC101737895	5.59287e-14	0.26603	0.474	0.311	7.97487e-10	Glial_cell
Surf1	6.4664e-14	0.276205	0.505	0.337	9.22044e-10	Glial_cell
Glyp	6.75831e-14	0.36741	0.483	0.328	9.63668e-10	Glial_cell
LOC101745476	7.22255e-14	0.418169	0.34	0.196	1.02986e-09	Glial_cell
LOC101743410	8.38794e-14	0.476926	0.838	0.724	1.19604e-09	Glial_cell
LOC101743376	8.59938e-14	0.305005	0.738	0.656	1.22619e-09	Glial_cell
Hsp23.7	8.6131e-14	0.554627	0.931	0.759	1.22814e-09	Glial_cell
Khc	8.63885e-14	0.303056	0.81	0.728	1.23181e-09	Glial_cell
LOC101741876	8.81047e-14	0.292336	0.85	0.792	1.25629e-09	Glial_cell
LOC778457	9.44787e-14	0.285152	0.984	0.963	1.34717e-09	Glial_cell
LOC692569	9.60061e-14	0.319486	0.371	0.222	1.36895e-09	Glial_cell
LOC101736248	1.06099e-13	0.374446	0.826	0.684	1.51287e-09	Glial_cell
LOC692683	1.09053e-13	0.394262	0.816	0.703	1.55499e-09	Glial_cell
LOC101743067	1.09775e-13	0.350853	0.782	0.694	1.56528e-09	Glial_cell
LOC101736654	1.27346e-13	0.253484	0.312	0.165	1.81582e-09	Glial_cell
LOC101739412	1.40778e-13	0.278136	0.804	0.715	2.00735e-09	Glial_cell
LOC105842591	1.45769e-13	1.07967	0.745	0.666	2.07852e-09	Glial_cell
LOC101736233	1.60429e-13	0.296349	0.511	0.369	2.28755e-09	Glial_cell
LOC101739703	1.71361e-13	0.292711	0.844	0.8	2.44343e-09	Glial_cell
Aubergine	1.74832e-13	0.320965	0.614	0.479	2.49293e-09	Glial_cell
LOC733131	1.98353e-13	0.305409	0.86	0.766	2.82832e-09	Glial_cell
LOC692950	2.0152e-13	0.257257	0.766	0.648	2.87347e-09	Glial_cell
LOC101738852	2.04399e-13	0.572284	0.579	0.437	2.91452e-09	Glial_cell
LOC100101160	2.15385e-13	0.398726	0.941	0.865	3.07117e-09	Glial_cell
LOC101741967	2.19383e-13	0.335899	0.67	0.578	3.12818e-09	Glial_cell
LOC101743106	2.28631e-13	0.347011	0.717	0.597	3.26005e-09	Glial_cell
LOC101738442	2.3098e-13	0.350072	0.841	0.772	3.29355e-09	Glial_cell
LOC101739452	2.38591e-13	0.256453	0.754	0.636	3.40207e-09	Glial_cell
LOC101745449	2.4274e-13	0.272608	0.91	0.866	3.46123e-09	Glial_cell
LOC101746272	2.4469e-13	0.374009	0.897	0.789	3.48904e-09	Glial_cell
LOC101745563	2.7182e-13	0.293717	0.433	0.278	3.87589e-09	Glial_cell
Sec61alpha	3.2534e-13	0.436419	0.888	0.817	4.63902e-09	Glial_cell
LOC101740685	3.49741e-13	0.259529	0.327	0.174	4.98696e-09	Glial_cell
LOC101740969	3.75918e-13	0.336003	0.318	0.167	5.36021e-09	Glial_cell
LOC692898	4.10141e-13	0.320451	0.639	0.547	5.8482e-09	Glial_cell
LOC101742315	4.39282e-13	0.322045	0.745	0.658	6.26372e-09	Glial_cell
LOC732910	4.46051e-13	0.250198	0.511	0.353	6.36023e-09	Glial_cell
COPB	4.81429e-13	0.338772	0.822	0.755	6.86469e-09	Glial_cell
LOC101736001	4.92432e-13	0.429216	0.648	0.55	7.02158e-09	Glial_cell
Crt	5.00763e-13	0.372145	0.984	0.927	7.14038e-09	Glial_cell
Rbp1	5.18928e-13	0.30636	0.879	0.811	7.3994e-09	Glial_cell
LOC101739507	5.74891e-13	0.319436	0.511	0.379	8.19737e-09	Glial_cell
LOC101747087	6.28827e-13	0.4257	0.944	0.867	8.96644e-09	Glial_cell
LOC100127128	6.47798e-13	0.307775	0.732	0.632	9.23696e-09	Glial_cell
LOC105841416	6.51921e-13	0.440486	0.327	0.181	9.29574e-09	Glial_cell
LOC101736565	6.52029e-13	0.322351	0.682	0.574	9.29729e-09	Glial_cell
LOC733126	6.52096e-13	0.324914	0.966	0.883	9.29824e-09	Glial_cell
LOC101740626	6.63798e-13	0.380302	0.324	0.183	9.4651e-09	Glial_cell
LOC692925	6.77767e-13	0.278878	0.798	0.75	9.66428e-09	Glial_cell
LOC101740658	7.34463e-13	0.292115	0.567	0.421	1.04727e-08	Glial_cell
LOC733020	7.39862e-13	0.295975	0.857	0.776	1.05497e-08	Glial_cell
LOC101740785	7.66188e-13	0.320565	0.813	0.676	1.09251e-08	Glial_cell
LOC101743500	7.98348e-13	0.2829	0.854	0.805	1.13836e-08	Glial_cell
LOC101741115	8.13917e-13	0.385451	0.707	0.638	1.16056e-08	Glial_cell
LOC100101209	8.25948e-13	0.430544	0.891	0.821	1.17772e-08	Glial_cell
LOC101738399	8.55207e-13	0.270442	0.763	0.666	1.21944e-08	Glial_cell
LOC119630816	8.61014e-13	0.296161	0.813	0.741	1.22772e-08	Glial_cell
LOC101739306	9.11189e-13	0.32985	0.626	0.51	1.29926e-08	Glial_cell
LOC101738785	9.7856e-13	0.323024	0.558	0.437	1.39533e-08	Glial_cell
LOC101735881	9.81293e-13	0.339365	0.614	0.489	1.39923e-08	Glial_cell
LOC110386877	1.00291e-12	0.3791	0.757	0.626	1.43005e-08	Glial_cell
LOC101746218	1.00549e-12	0.312863	0.751	0.679	1.43373e-08	Glial_cell
Tfap4	1.0462e-12	0.316005	0.579	0.426	1.49178e-08	Glial_cell
LOC100101161	1.07713e-12	0.315791	0.604	0.468	1.53588e-08	Glial_cell
LOC101741879	1.08577e-12	0.34422	0.477	0.341	1.5482e-08	Glial_cell
LOC101745999	1.12145e-12	0.311709	0.57	0.441	1.59908e-08	Glial_cell
LOC110385218	1.22963e-12	0.330127	0.483	0.342	1.75333e-08	Glial_cell
LOC119628908	1.41056e-12	0.284947	0.586	0.45	2.01132e-08	Glial_cell
LOC101743734	1.70619e-12	0.312944	0.564	0.427	2.43285e-08	Glial_cell
LOC101742732	1.71399e-12	0.500959	0.685	0.575	2.44398e-08	Glial_cell
LOC101738229	1.78576e-12	0.46833	0.773	0.714	2.54632e-08	Glial_cell
Vps4	1.88639e-12	0.275263	0.801	0.764	2.6898e-08	Glial_cell
LOC733123	1.89355e-12	0.275944	0.695	0.624	2.70002e-08	Glial_cell
LOC105842004	2.06692e-12	0.264606	0.321	0.177	2.94722e-08	Glial_cell
LOC101742576	2.30948e-12	0.479906	0.692	0.574	3.29308e-08	Glial_cell
LOC100101181	2.75296e-12	0.266551	0.879	0.84	3.92544e-08	Glial_cell
LOC101739740	2.87081e-12	0.250768	0.648	0.488	4.09348e-08	Glial_cell
LOC101736534	3.02938e-12	0.393823	0.751	0.637	4.3196e-08	Glial_cell
LOC778464	3.05093e-12	0.365817	0.875	0.773	4.35032e-08	Glial_cell
LOC101736228	3.12378e-12	0.2824	0.657	0.541	4.45419e-08	Glial_cell
LOC101736086	3.14516e-12	1.17403	0.474	0.35	4.48468e-08	Glial_cell
LOC101746307	3.45219e-12	0.279477	0.863	0.836	4.92248e-08	Glial_cell
LOC101743672	3.53717e-12	0.282276	0.442	0.306	5.04366e-08	Glial_cell
LOC101742101	3.83488e-12	0.262782	0.925	0.859	5.46815e-08	Glial_cell
LOC101740265	3.8835e-12	0.297165	0.773	0.676	5.53749e-08	Glial_cell
LOC101737537	4.26764e-12	0.314686	0.57	0.456	6.08523e-08	Glial_cell
LOC101738030	4.35901e-12	0.31411	0.259	0.138	6.21551e-08	Glial_cell
LOC101737430	4.6661e-12	0.571218	0.555	0.422	6.65339e-08	Glial_cell
LOC101737122	4.81539e-12	0.291063	0.604	0.47	6.86626e-08	Glial_cell
LOC101741617	4.88118e-12	0.287702	0.707	0.629	6.96007e-08	Glial_cell
LOC101746159	4.90528e-12	0.305523	0.545	0.39	6.99444e-08	Glial_cell
LOC101746705	5.39844e-12	0.356153	0.421	0.287	7.69764e-08	Glial_cell
LOC101737354	5.49333e-12	0.32605	0.813	0.752	7.83294e-08	Glial_cell
LOC101735806	6.10295e-12	0.284084	0.614	0.486	8.70219e-08	Glial_cell
LOC101736790	6.42952e-12	0.322377	0.804	0.714	9.16786e-08	Glial_cell
LOC692804	6.54153e-12	0.277931	0.642	0.527	9.32757e-08	Glial_cell
Bbx-b4	6.73696e-12	0.293037	0.548	0.411	9.60623e-08	Glial_cell
LOC101735383	7.29795e-12	0.272297	0.804	0.746	1.04061e-07	Glial_cell
Aanat	7.62339e-12	0.671325	0.109	0.036	1.08702e-07	Glial_cell
LOC692911	7.84381e-12	0.28626	0.776	0.693	1.11845e-07	Glial_cell
LOC101742031	8.40963e-12	0.334375	0.474	0.336	1.19913e-07	Glial_cell
LOC101739225	8.69782e-12	0.356328	0.184	0.081	1.24022e-07	Glial_cell
LOC101736274	9.14263e-12	0.339843	0.704	0.607	1.30365e-07	Glial_cell
LOC101737792	9.15687e-12	0.448151	0.776	0.67	1.30568e-07	Glial_cell
LOC101744752	9.15743e-12	0.316264	0.498	0.355	1.30576e-07	Glial_cell
LOC101746787	1.08785e-11	0.286542	0.268	0.136	1.55117e-07	Glial_cell
LOC101735959	1.09355e-11	3.37006	0.405	0.298	1.55929e-07	Glial_cell
Ndufa13	1.1236e-11	0.299785	0.816	0.718	1.60213e-07	Glial_cell
LOC692763	1.21398e-11	0.296788	0.268	0.145	1.73102e-07	Glial_cell
LOC101745218	1.22814e-11	0.347035	0.333	0.199	1.75121e-07	Glial_cell
SNF	1.35833e-11	0.283456	0.601	0.464	1.93685e-07	Glial_cell
LOC101742438	1.43816e-11	0.27367	0.919	0.847	2.05068e-07	Glial_cell
LOC101745111	1.44474e-11	0.304202	0.567	0.437	2.06006e-07	Glial_cell
Pdi	1.50583e-11	0.327619	0.991	0.922	2.14717e-07	Glial_cell
LOC101743309	1.66308e-11	0.258515	0.85	0.806	2.37139e-07	Glial_cell
LOC101741122	1.66879e-11	0.251899	0.763	0.672	2.37953e-07	Glial_cell
LOC101741510	1.77772e-11	0.361505	0.745	0.643	2.53486e-07	Glial_cell
Y14	1.82024e-11	0.291975	0.713	0.637	2.59548e-07	Glial_cell
LOC101739893	1.92332e-11	0.307502	0.875	0.797	2.74246e-07	Glial_cell
LOC101736167	2.13308e-11	0.276393	0.371	0.227	3.04156e-07	Glial_cell
LOC101739212	2.40008e-11	0.281912	0.642	0.535	3.42228e-07	Glial_cell
Pgrmc2	2.4134e-11	0.279164	0.688	0.582	3.44127e-07	Glial_cell
LOC101742289	2.42044e-11	0.290067	0.545	0.393	3.4513e-07	Glial_cell
LOC101742905	2.57129e-11	0.277591	0.583	0.486	3.6664e-07	Glial_cell
LOC101744050	2.60731e-11	0.291335	0.502	0.369	3.71776e-07	Glial_cell
LOC101745190	2.60756e-11	0.269257	0.371	0.242	3.71812e-07	Glial_cell
LOC101741910	2.66746e-11	0.282087	0.832	0.629	3.80353e-07	Glial_cell
LOC101743140	2.74783e-11	0.287225	0.174	0.077	3.91813e-07	Glial_cell
LOC101742140	2.78772e-11	0.288345	0.514	0.381	3.97501e-07	Glial_cell
LOC101740565	2.79601e-11	0.694356	0.769	0.666	3.98683e-07	Glial_cell
LOC101737780	2.80061e-11	0.290337	0.533	0.4	3.99338e-07	Glial_cell
LOC101736072	2.82739e-11	0.259804	0.688	0.566	4.03158e-07	Glial_cell
LOC692958	3.17583e-11	0.268728	0.779	0.711	4.52841e-07	Glial_cell
LOC101741348	3.33175e-11	0.840142	0.879	0.775	4.75074e-07	Glial_cell
LOC101736938	3.46091e-11	0.263593	0.209	0.103	4.93491e-07	Glial_cell
LOC101738038	3.79175e-11	0.302795	0.483	0.347	5.40666e-07	Glial_cell
LOC101738634	3.96784e-11	0.272063	0.757	0.713	5.65774e-07	Glial_cell
LOC101746377	4.0219e-11	0.280736	0.723	0.606	5.73482e-07	Glial_cell
LOC101739305	4.63015e-11	0.256977	0.477	0.353	6.60212e-07	Glial_cell
LOC101737714	4.80789e-11	0.297085	0.542	0.438	6.85557e-07	Glial_cell
ask1	4.88091e-11	0.29713	0.498	0.363	6.95969e-07	Glial_cell
Gq	5.16063e-11	0.331641	0.682	0.594	7.35854e-07	Glial_cell
LOC101735651	5.25513e-11	0.269188	0.586	0.48	7.49329e-07	Glial_cell
LOC101744871	5.40202e-11	0.443326	0.832	0.743	7.70273e-07	Glial_cell
LOC100500932	6.16008e-11	0.398151	0.43	0.289	8.78366e-07	Glial_cell
LOC101736498	6.76924e-11	0.351212	0.645	0.526	9.65225e-07	Glial_cell
LOC732871	6.94173e-11	0.251579	0.698	0.608	9.89822e-07	Glial_cell
LOC101737171	7.15793e-11	0.269844	0.766	0.663	1.02065e-06	Glial_cell
LOC101735724	7.44278e-11	0.271959	0.502	0.374	1.06127e-06	Glial_cell
LOC732955	7.79254e-11	0.265915	0.486	0.358	1.11114e-06	Glial_cell
LOC101743180	8.32525e-11	0.32064	0.523	0.399	1.1871e-06	Glial_cell
LOC101738032	8.58789e-11	0.263677	0.592	0.468	1.22455e-06	Glial_cell
LOC692951	8.58951e-11	0.251978	0.517	0.391	1.22478e-06	Glial_cell
LOC101742458	9.22494e-11	0.326801	0.595	0.481	1.31538e-06	Glial_cell
LOC101735495	1.00905e-10	0.342735	0.963	0.872	1.4388e-06	Glial_cell
LOC101737750	1.02409e-10	0.300786	0.798	0.706	1.46025e-06	Glial_cell
LOC101746289	1.06825e-10	0.303067	0.414	0.292	1.52321e-06	Glial_cell
LOC119630891	1.3051e-10	0.263182	0.355	0.224	1.86095e-06	Glial_cell
LOC101746922	1.31849e-10	0.282465	0.617	0.527	1.88003e-06	Glial_cell
LOC101738242	1.37468e-10	0.311603	0.941	0.891	1.96015e-06	Glial_cell
DLDH	1.39519e-10	0.279542	0.648	0.535	1.9894e-06	Glial_cell
LOC101743808	1.40015e-10	0.270176	0.53	0.401	1.99648e-06	Glial_cell
LOC110385255	1.5028e-10	0.265242	0.34	0.21	2.14284e-06	Glial_cell
LOC101742996	1.52386e-10	0.372062	0.701	0.606	2.17287e-06	Glial_cell
LOC101742356	1.55575e-10	0.293878	0.632	0.53	2.21835e-06	Glial_cell
Ras2	1.57517e-10	0.28304	0.636	0.544	2.24603e-06	Glial_cell
LOC101746531	1.59713e-10	0.287864	0.502	0.384	2.27735e-06	Glial_cell
LOC101741007	1.85682e-10	0.294528	0.682	0.598	2.64764e-06	Glial_cell
LOC101737070	1.97934e-10	0.344321	0.919	0.823	2.82234e-06	Glial_cell
LOC101743212	1.98644e-10	0.309066	0.445	0.324	2.83247e-06	Glial_cell
LOC101743238	2.14473e-10	0.253123	0.614	0.52	3.05817e-06	Glial_cell
LOC101742899	2.1696e-10	0.338204	0.841	0.749	3.09363e-06	Glial_cell
LOC101740502	2.18953e-10	0.321289	0.67	0.591	3.12205e-06	Glial_cell
LOC101740737	2.20081e-10	0.266563	0.729	0.649	3.13813e-06	Glial_cell
LOC101741956	2.3137e-10	0.267425	0.558	0.418	3.2991e-06	Glial_cell
DnaJ-3	2.31552e-10	0.298306	0.648	0.534	3.30171e-06	Glial_cell
LOC101738001	2.40675e-10	0.251089	0.352	0.227	3.43179e-06	Glial_cell
LOC101743777	2.66368e-10	0.275099	0.782	0.704	3.79814e-06	Glial_cell
LOC105842683	2.8582e-10	0.252385	0.548	0.434	4.07551e-06	Glial_cell
LOC101736679	3.48635e-10	0.420201	0.76	0.677	4.97119e-06	Glial_cell
LOC119628796	3.49397e-10	0.432528	0.508	0.394	4.98205e-06	Glial_cell
Wds	4.67988e-10	0.266478	0.648	0.536	6.67305e-06	Glial_cell
LOC101740002	5.00741e-10	0.29759	0.685	0.631	7.14007e-06	Glial_cell
LOC101747093	5.09198e-10	0.385503	0.788	0.721	7.26065e-06	Glial_cell
LOC693101	5.19042e-10	0.287798	0.723	0.825	7.40102e-06	Glial_cell
LOC101746817	5.43746e-10	0.490403	0.664	0.58	7.75328e-06	Glial_cell
LOC101746996	5.49046e-10	0.294205	0.396	0.273	7.82884e-06	Glial_cell
LOC101736093	5.54496e-10	0.268066	0.888	0.822	7.90655e-06	Glial_cell
Ssu72	6.04716e-10	0.27495	0.757	0.682	8.62265e-06	Glial_cell
LOC101744373	6.32165e-10	0.252407	0.66	0.576	9.01404e-06	Glial_cell
LOC101743532	6.46362e-10	0.266819	0.583	0.495	9.21648e-06	Glial_cell
CatD	6.53918e-10	0.339429	0.928	0.815	9.32422e-06	Glial_cell
LOC101736083	6.91409e-10	0.269406	0.654	0.549	9.85881e-06	Glial_cell
LOC101738259	7.75902e-10	0.293738	0.754	0.668	1.10636e-05	Glial_cell
LOC101745200	8.04116e-10	0.287657	0.53	0.425	1.14659e-05	Glial_cell
Cbp	8.33039e-10	0.25329	0.788	0.712	1.18783e-05	Glial_cell
LOC101739369	8.518e-10	0.302443	0.717	0.635	1.21458e-05	Glial_cell
LOC101745302	8.63089e-10	0.253005	0.511	0.397	1.23068e-05	Glial_cell
LOC101739989	1.08652e-09	0.26488	0.626	0.535	1.54927e-05	Glial_cell
LOC101744243	1.12067e-09	0.319243	0.555	0.459	1.59796e-05	Glial_cell
LOC101742357	1.19137e-09	0.320966	0.769	0.673	1.69877e-05	Glial_cell
LOC101738470	1.20084e-09	0.250361	0.617	0.528	1.71227e-05	Glial_cell
LOC101740924	1.28603e-09	0.368558	0.854	0.78	1.83375e-05	Glial_cell
LOC101744224	1.38347e-09	0.30582	0.801	0.713	1.9727e-05	Glial_cell
LOC101740584	1.4176e-09	0.2804	0.769	0.672	2.02136e-05	Glial_cell
LOC692812	1.65497e-09	0.303093	0.67	0.608	2.35982e-05	Glial_cell
LOC693107	1.68452e-09	0.269846	0.67	0.596	2.40196e-05	Glial_cell
NGR-A24	1.75556e-09	0.26672	0.221	0.118	2.50326e-05	Glial_cell
LOC101742309	1.89968e-09	0.300762	0.427	0.311	2.70876e-05	Glial_cell
LOC101742012	2.40433e-09	0.292278	0.498	0.387	3.42833e-05	Glial_cell
LOC101740325	2.69671e-09	0.374475	0.707	0.641	3.84524e-05	Glial_cell
LOC101738647	3.14721e-09	0.275814	0.467	0.351	4.4876e-05	Glial_cell
LOC101740520	3.16407e-09	0.301447	0.748	0.667	4.51164e-05	Glial_cell
dcr-2	3.34808e-09	0.318444	0.713	0.593	4.77402e-05	Glial_cell
LOC101742491	3.50252e-09	0.322645	0.854	0.779	4.99424e-05	Glial_cell
LOC101742035	3.59956e-09	0.316596	0.969	0.92	5.13261e-05	Glial_cell
LOC693069	3.7311e-09	0.261927	0.614	0.52	5.32018e-05	Glial_cell
LOC101736789	3.9567e-09	0.425483	0.305	0.195	5.64186e-05	Glial_cell
LOC101741730	4.0231e-09	0.359126	0.424	0.325	5.73654e-05	Glial_cell
LOC732862	4.09234e-09	0.314537	0.872	0.794	5.83527e-05	Glial_cell
LOC101739068	4.66151e-09	0.280685	0.664	0.573	6.64685e-05	Glial_cell
LOC692830	4.88622e-09	0.250244	0.601	0.527	6.96726e-05	Glial_cell
LOC100037444	5.06408e-09	0.316294	0.474	0.364	7.22087e-05	Glial_cell
LOC101736061	5.16192e-09	0.283995	0.735	0.625	7.36038e-05	Glial_cell
LOC100134918	5.54591e-09	0.253923	0.769	0.692	7.90791e-05	Glial_cell
Rpa3	6.62732e-09	0.262482	0.782	0.695	9.4499e-05	Glial_cell
LOC101737270	6.9951e-09	0.309285	0.804	0.74	9.97432e-05	Glial_cell
LOC101743660	7.03423e-09	0.261343	0.636	0.561	0.000100301	Glial_cell
LOC101739525	7.46413e-09	0.263104	0.925	0.878	0.000106431	Glial_cell
LOC101737573	7.70405e-09	0.273417	0.66	0.573	0.000109852	Glial_cell
LOC101736354	8.16835e-09	0.413418	0.841	0.768	0.000116473	Glial_cell
LOC101746108	8.81949e-09	0.292825	0.586	0.483	0.000125757	Glial_cell
LOC101744140	8.9924e-09	0.264818	0.386	0.276	0.000128223	Glial_cell
LOC101740236	9.16177e-09	0.291005	0.433	0.317	0.000130638	Glial_cell
LOC101746020	9.5823e-09	0.304728	0.536	0.436	0.000136634	Glial_cell
LOC101739812	9.8424e-09	0.316646	0.57	0.464	0.000140343	Glial_cell
LOC101743475	1.11782e-08	0.326601	0.81	0.731	0.00015939	Glial_cell
Pcna	1.17356e-08	0.334857	0.526	0.411	0.000167338	Glial_cell
LOC101736486	1.22433e-08	0.304203	0.782	0.689	0.000174577	Glial_cell
LOC101746124	1.29205e-08	0.30651	0.449	0.348	0.000184233	Glial_cell
LOC101743351	1.2924e-08	0.264722	0.271	0.167	0.000184284	Glial_cell
LOC692918	1.47232e-08	0.299442	0.579	0.499	0.000209937	Glial_cell
LOC101736762	1.49633e-08	0.324365	0.533	0.432	0.000213362	Glial_cell
LOC101747143	1.5289e-08	0.26179	0.477	0.37	0.000218006	Glial_cell
LOC101739802	1.6853e-08	0.252684	0.72	0.629	0.000240307	Glial_cell
LOC101737568	1.71859e-08	0.262597	0.717	0.672	0.000245054	Glial_cell
LOC751092	1.83243e-08	0.359491	0.433	0.334	0.000261287	Glial_cell
LOC101745161	1.8606e-08	0.265247	0.308	0.199	0.000265303	Glial_cell
LOC101742684	2.50969e-08	0.832693	0.433	0.341	0.000357857	Glial_cell
LOC101737641	2.59936e-08	0.250284	0.801	0.722	0.000370642	Glial_cell
LOC101740966	2.65503e-08	0.310919	0.551	0.434	0.000378581	Glial_cell
LOC101739275	2.733e-08	0.399579	0.492	0.395	0.000389699	Glial_cell
LOC100271899	3.00348e-08	0.266155	0.838	0.774	0.000428267	Glial_cell
LOC101744564	3.03752e-08	0.326823	0.586	0.493	0.00043312	Glial_cell
Ser	4.64805e-08	0.299271	0.751	0.659	0.000662766	Glial_cell
LOC105842064	4.65863e-08	0.35976	0.651	0.544	0.000664274	Glial_cell
LOC101739890	4.6725e-08	0.274477	0.576	0.432	0.000666252	Glial_cell
LOC101743589	5.44605e-08	0.254048	0.231	0.136	0.000776553	Glial_cell
LOC101735519	5.56383e-08	0.252525	0.676	0.609	0.000793346	Glial_cell
LOC101744860	6.34433e-08	0.490921	0.449	0.344	0.000904639	Glial_cell
LOC101742780	8.68955e-08	0.282401	0.439	0.346	0.00123904	Glial_cell
LOC101746430	9.15673e-08	0.257214	0.704	0.62	0.00130566	Glial_cell
LOC101740662	9.52715e-08	0.712078	0.626	0.559	0.00135848	Glial_cell
LOC101745970	1.0174e-07	0.447347	0.224	0.134	0.00145071	Glial_cell
Noki	1.02006e-07	0.262964	0.293	0.189	0.0014545	Glial_cell
LOC732915	1.02704e-07	0.310321	0.685	0.603	0.00146446	Glial_cell
LOC119630641	1.19538e-07	0.256682	0.259	0.163	0.0017045	Glial_cell
LOC733136	1.32721e-07	0.252841	0.629	0.551	0.00189247	Glial_cell
LOC119629496	1.3754e-07	0.263583	0.963	0.922	0.00196119	Glial_cell
Ash1	1.56888e-07	0.31106	0.455	0.334	0.00223707	Glial_cell
LOC778459	1.94484e-07	0.261366	0.676	0.62	0.00277314	Glial_cell
LOC101745564	2.35516e-07	0.341906	0.801	0.749	0.00335822	Glial_cell
myc	2.49588e-07	0.290798	0.629	0.528	0.00355887	Glial_cell
Mre11	2.85069e-07	0.255889	0.704	0.613	0.0040648	Glial_cell
LOC105841828	3.29074e-07	0.679427	0.592	0.491	0.00469226	Glial_cell
LOC101738984	3.372e-07	0.297505	0.894	0.828	0.00480813	Glial_cell
LOC101742633	3.77123e-07	0.300198	0.477	0.396	0.0053774	Glial_cell
LOC101744208	4.04207e-07	0.254677	0.399	0.302	0.00576359	Glial_cell
LOC101742149	4.9625e-07	0.430616	0.894	0.866	0.00707602	Glial_cell
LOC733130	5.4912e-07	0.368356	0.287	0.189	0.00782991	Glial_cell
LOC101738899	5.52006e-07	0.287422	0.533	0.47	0.00787106	Glial_cell
LOC101735848	8.85105e-07	0.256849	0.651	0.579	0.0126207	Glial_cell
LOC101737809	9.41261e-07	0.274406	0.698	0.63	0.0134214	Glial_cell
LOC101746939	1.10255e-06	0.253334	0.698	0.634	0.0157212	Glial_cell
LOC101744514	1.14543e-06	0.27037	0.343	0.248	0.0163327	Glial_cell
LOC692888	1.28484e-06	0.78635	0.455	0.65	0.0183205	Glial_cell
LOC101743850	1.42294e-06	0.261395	0.455	0.369	0.0202897	Glial_cell
LOC101746475	2.14475e-06	0.323043	0.801	0.766	0.030582	Glial_cell
LOC101743490	2.19614e-06	0.296084	0.411	0.324	0.0313147	Glial_cell
LOC110385410	2.83825e-06	0.283283	0.583	0.514	0.0404706	Glial_cell
LOC101746338	4.22129e-06	0.260327	0.517	0.45	0.0601914	Glial_cell
LOC101736014	4.56591e-06	0.252465	0.611	0.542	0.0651053	Glial_cell
LOC101735974	5.13466e-06	0.253457	0.607	0.538	0.0732151	Glial_cell
LOC101745294	6.51312e-06	0.299238	0.53	0.457	0.0928706	Glial_cell
LOC101735725	9.25488e-06	0.255114	0.629	0.57	0.131965	Glial_cell
LOC101742095	1.31136e-05	1.17855	0.57	0.563	0.186987	Glial_cell
LOC101747053	1.35084e-05	0.290398	0.701	0.658	0.192616	Glial_cell
LOC101737958	1.52824e-05	0.258007	0.695	0.657	0.217911	Glial_cell
LOC101738265	1.78406e-05	0.391381	0.47	0.391	0.254389	Glial_cell
LOC101741223	1.80231e-05	0.250733	0.791	0.738	0.256992	Glial_cell
LOC101741547	1.99412e-05	0.301332	0.636	0.585	0.284341	Glial_cell
LOC101741838	2.10648e-05	0.277627	0.713	0.672	0.300364	Glial_cell
Bmptp-Z	2.33117e-05	0.338804	0.651	0.601	0.332401	Glial_cell
LOC119630832	2.62059e-05	0.261096	0.664	0.611	0.373671	Glial_cell
NGR-A25	2.81475e-05	0.355439	0.153	0.09	0.401356	Glial_cell
LOC101742165	3.56884e-05	0.286941	0.583	0.519	0.508881	Glial_cell
LOC101744089	5.51668e-05	0.282779	0.526	0.459	0.786624	Glial_cell
LOC101745874	6.46273e-05	0.260821	0.249	0.178	0.92152	Glial_cell
LOC101743819	7.51601e-05	0.266949	0.816	0.797	1	Glial_cell
LOC101738592	7.55314e-05	0.288503	0.807	0.745	1	Glial_cell
Tret1	0.000105161	0.478687	0.614	0.589	1	Glial_cell
SCRB4	0.000107527	0.63894	0.209	0.144	1	Glial_cell
LOC101747205	0.000159365	0.441701	0.741	0.676	1	Glial_cell
Fps	0.00018403	0.458386	0.614	0.597	1	Glial_cell
LOC101738846	0.000346761	0.426921	0.206	0.144	1	Glial_cell
LOC101745169	0.000562837	0.255237	0.854	0.687	1	Glial_cell
LOC101740154	0.00066927	0.268421	0.66	0.632	1	Glial_cell
LOC101743420	0.000684692	0.495466	0.944	0.937	1	Glial_cell
LOC101745125	0.00826256	0.365605	0.202	0.16	1	Glial_cell
LOC100862791	0	6.44957	0.925	0.139	0	Granulocyte
Let-2	0	5.52031	0.969	0.146	0	Granulocyte
LOC101735635	0	5.04642	0.951	0.061	0	Granulocyte
Y-b	0	4.89168	0.967	0.131	0	Granulocyte
LOC105842669	0	4.56939	0.965	0.103	0	Granulocyte
SPARC	0	4.56439	0.997	0.729	0	Granulocyte
LOC101736620	0	4.40754	0.955	0.138	0	Granulocyte
LOC692632	0	4.40186	0.953	0.412	0	Granulocyte
LOC101746713	0	4.27105	0.969	0.123	0	Granulocyte
LOC101742345	0	4.20926	0.977	0.428	0	Granulocyte
LOC100329149	0	4.16985	0.892	0.079	0	Granulocyte
Bcp	0	4.11832	0.993	0.846	0	Granulocyte
LOC101741233	0	4.00529	0.986	0.199	0	Granulocyte
Ldlr	0	3.84921	0.946	0.066	0	Granulocyte
LOC101735714	0	3.79568	0.878	0.073	0	Granulocyte
LOC101738757	0	3.75909	0.911	0.285	0	Granulocyte
LOC692392	0	3.71804	0.935	0.098	0	Granulocyte
CLIP3	0	3.62122	0.892	0.105	0	Granulocyte
LOC101739113	0	3.38934	0.92	0.06	0	Granulocyte
LOC732949	0	3.34348	0.984	0.911	0	Granulocyte
LOC101741764	0	3.31722	0.948	0.108	0	Granulocyte
LOC101742363	0	3.28762	0.904	0.059	0	Granulocyte
LOC101740657	0	3.18146	0.935	0.295	0	Granulocyte
LOC101738767	0	3.17155	0.925	0.354	0	Granulocyte
LOC101743813	0	3.15992	0.93	0.046	0	Granulocyte
LOC101740249	0	3.04607	0.937	0.072	0	Granulocyte
LOC101742998	0	3.04381	0.923	0.192	0	Granulocyte
LOC101738553	0	2.9845	0.921	0.037	0	Granulocyte
CECB1	0	2.94382	0.595	0.088	0	Granulocyte
CSP7	0	2.92979	0.742	0.138	0	Granulocyte
LOC101742334	0	2.7643	0.913	0.121	0	Granulocyte
LOC101735354	0	2.72602	0.901	0.059	0	Granulocyte
LOC732916	0	2.71904	0.995	0.974	0	Granulocyte
LOC101745086	0	2.67124	0.894	0.068	0	Granulocyte
LOC101737658	0	2.66367	0.921	0.268	0	Granulocyte
LOC101735367	0	2.61938	0.894	0.08	0	Granulocyte
LOC119629990	0	2.61631	0.888	0.107	0	Granulocyte
LOC101740385	0	2.6027	0.878	0.033	0	Granulocyte
LOC101737252	0	2.57886	0.86	0.02	0	Granulocyte
LOC101742992	0	2.54499	0.862	0.037	0	Granulocyte
LOC101736902	0	2.53067	0.887	0.111	0	Granulocyte
LOC100037427	0	2.52431	0.904	0.303	0	Granulocyte
LOC101737358	0	2.46987	0.876	0.078	0	Granulocyte
Gata-beta	0	2.36783	0.921	0.095	0	Granulocyte
LOC101743908	0	2.33838	0.92	0.097	0	Granulocyte
LOC101736812	0	2.31605	0.829	0.106	0	Granulocyte
LOC101737757	0	2.30924	0.869	0.032	0	Granulocyte
LOC110385712	0	2.25017	0.892	0.167	0	Granulocyte
LOC101742904	0	2.23897	0.892	0.129	0	Granulocyte
LOC692903	0	2.18186	0.911	0.269	0	Granulocyte
LOC101742655	0	2.17681	0.86	0.237	0	Granulocyte
LOC101746161	0	2.15816	0.88	0.109	0	Granulocyte
Scr-c	0	2.10387	0.798	0.024	0	Granulocyte
LOC101746897	0	2.08779	0.784	0.023	0	Granulocyte
LOC101742524	0	2.05404	0.869	0.298	0	Granulocyte
LOC110385407	0	2.04193	0.839	0.222	0	Granulocyte
LOC119628372	0	2.01409	0.862	0.266	0	Granulocyte
LOC101735761	0	1.96878	0.897	0.267	0	Granulocyte
LOC119628419	0	1.96805	0.513	0.027	0	Granulocyte
serpin-7	0	1.81233	0.649	0.018	0	Granulocyte
LOC101744283	0	1.77436	0.782	0.035	0	Granulocyte
LOC100533206	0	1.77136	0.801	0.027	0	Granulocyte
LOC101743290	0	1.73802	0.794	0.191	0	Granulocyte
BGRP2	0	1.73794	0.782	0.151	0	Granulocyte
LOC101746113	0	1.70676	0.785	0.053	0	Granulocyte
LOC101737476	0	1.70302	0.691	0.056	0	Granulocyte
LOC101741741	0	1.6973	0.775	0.102	0	Granulocyte
LOC101746787	0	1.69527	0.805	0.103	0	Granulocyte
LOC101736013	0	1.65972	0.747	0.027	0	Granulocyte
LOC100101182	0	1.63797	0.817	0.133	0	Granulocyte
LOC101746328	0	1.63255	0.812	0.242	0	Granulocyte
LOC101735939	0	1.62366	0.736	0.115	0	Granulocyte
LOC105841243	0	1.60627	0.773	0.175	0	Granulocyte
LOC101744332	0	1.60591	0.86	0.176	0	Granulocyte
Rab3	0	1.57994	0.689	0.013	0	Granulocyte
LOC101744336	0	1.52282	0.733	0.029	0	Granulocyte
LOC101738493	0	1.48706	0.736	0.042	0	Granulocyte
LOC101737500	0	1.47972	0.724	0.088	0	Granulocyte
LOC101744658	0	1.47297	0.656	0.03	0	Granulocyte
LOC692833	0	1.45268	0.553	0.063	0	Granulocyte
LOC100302610	0	1.44687	0.843	0.146	0	Granulocyte
LOC101744618	0	1.4221	0.818	0.199	0	Granulocyte
LOC101746958	0	1.41941	0.693	0.02	0	Granulocyte
LOC101739225	0	1.41226	0.672	0.051	0	Granulocyte
LOC101742928	0	1.4055	0.534	0.04	0	Granulocyte
LOC101746017	0	1.4033	0.71	0.078	0	Granulocyte
LOC101737880	0	1.39945	0.74	0.071	0	Granulocyte
LOC101746575	0	1.39489	0.728	0.099	0	Granulocyte
LOC101736393	0	1.38339	0.689	0.03	0	Granulocyte
LOC101737467	0	1.37159	0.63	0.014	0	Granulocyte
LOC101741126	0	1.3613	0.469	0.019	0	Granulocyte
LOC101742581	0	1.3602	0.723	0.077	0	Granulocyte
CPG18	0	1.34458	0.496	0.012	0	Granulocyte
LOC101741280	0	1.34275	0.667	0.087	0	Granulocyte
LOC101737728	0	1.30939	0.642	0.043	0	Granulocyte
LOC101738266	0	1.30863	0.583	0.007	0	Granulocyte
p27K	0	1.28543	0.831	0.125	0	Granulocyte
LOC101747015	0	1.24411	0.489	0.018	0	Granulocyte
LOC101739344	0	1.20663	0.602	0.098	0	Granulocyte
LOC101745969	0	1.19531	0.487	0.008	0	Granulocyte
LOC101741517	0	1.13679	0.485	0.058	0	Granulocyte
LOC101745110	0	1.13396	0.681	0.054	0	Granulocyte
LOC119629749	0	1.11613	0.606	0.005	0	Granulocyte
LOC110385485	0	1.10764	0.565	0.002	0	Granulocyte
LOC105842936	0	1.07567	0.644	0.056	0	Granulocyte
LOC101739791	0	1.06537	0.548	0.062	0	Granulocyte
LOC101737368	0	1.06348	0.628	0.09	0	Granulocyte
LOC101736946	0	1.05771	0.634	0.063	0	Granulocyte
LOC101744279	0	1.04947	0.562	0.025	0	Granulocyte
LOC101735849	0	1.01952	0.623	0.053	0	Granulocyte
LOC101738718	0	1.01016	0.604	0.057	0	Granulocyte
LOC101741321	0	1.00877	0.565	0.041	0	Granulocyte
LOC101736596	0	0.996915	0.506	0.039	0	Granulocyte
LOC101746771	0	0.981099	0.592	0.088	0	Granulocyte
LOC119630217	0	0.973409	0.583	0.037	0	Granulocyte
LOC100134929	0	0.971577	0.581	0.062	0	Granulocyte
LOC101737711	0	0.937445	0.56	0.052	0	Granulocyte
LOC101744902	0	0.935544	0.438	0.017	0	Granulocyte
LOC101742970	0	0.920275	0.482	0.058	0	Granulocyte
CCE-un1	0	0.914878	0.405	0.004	0	Granulocyte
LOC101745028	0	0.898959	0.407	0.028	0	Granulocyte
LOC101743140	0	0.866767	0.546	0.053	0	Granulocyte
LOC101742623	0	0.820905	0.471	0.004	0	Granulocyte
LOC101735861	0	0.799672	0.508	0.025	0	Granulocyte
LOC101741263	0	0.785934	0.548	0.037	0	Granulocyte
LOC101744254	0	0.770946	0.494	0.037	0	Granulocyte
LOC101739498	0	0.758781	0.449	0.006	0	Granulocyte
LOC101739106	0	0.733941	0.391	0.014	0	Granulocyte
LOC101737336	0	0.732894	0.436	0.03	0	Granulocyte
LOC101743105	0	0.690748	0.398	0.01	0	Granulocyte
LOC101744032	0	0.690317	0.442	0.042	0	Granulocyte
LOC110386777	0	0.663212	0.443	0.018	0	Granulocyte
LOC101746510	0	0.652165	0.346	0.013	0	Granulocyte
LOC101741012	0	0.607202	0.394	0.032	0	Granulocyte
CecB1	0	0.605279	0.304	0.01	0	Granulocyte
LOC101737967	0	0.565866	0.382	0.005	0	Granulocyte
LOC101738683	0	0.559263	0.304	0.01	0	Granulocyte
LOC119631074	0	0.545152	0.358	0.005	0	Granulocyte
LOC101735471	0	0.54218	0.386	0.008	0	Granulocyte
LOC105841539	0	0.529644	0.442	0.044	0	Granulocyte
LOC101745882	0	0.46818	0.361	0.013	0	Granulocyte
LOC105842388	0	0.417985	0.302	0.01	0	Granulocyte
LOC101736115	0	0.409818	0.29	0.014	0	Granulocyte
LOC101745252	0	0.396019	0.291	0.01	0	Granulocyte
LOC101742677	0	0.395925	0.312	0.01	0	Granulocyte
LOC110386871	0	0.363247	0.218	0.006	0	Granulocyte
LOC119629611	0	0.351895	0.272	0.008	0	Granulocyte
LOC101741742	0	0.336267	0.272	0.008	0	Granulocyte
LOC101741798	0	0.307963	0.201	0.004	0	Granulocyte
Casp-4	0	0.293966	0.216	0.005	0	Granulocyte
FaMeT7	0	0.276772	0.176	0.001	0	Granulocyte
LOC101738146	2.37529e-305	3.01751	0.942	0.556	3.38693e-301	Granulocyte
LOC101736269	3.14285e-303	2.17557	0.817	0.245	4.48139e-299	Granulocyte
LOC101735954	4.47072e-302	0.657882	0.415	0.041	6.3748e-298	Granulocyte
Ivd	6.69791e-299	0.662041	0.513	0.07	9.55056e-295	Granulocyte
LOC101736010	9.23403e-299	2.82643	0.958	0.737	1.31668e-294	Granulocyte
LOC101746381	2.89113e-297	2.00578	0.911	0.363	4.12246e-293	Granulocyte
LOC101738575	1.17398e-293	2.91548	0.939	0.588	1.67398e-289	Granulocyte
LOC692743	1.76267e-293	1.18434	0.445	0.052	2.51339e-289	Granulocyte
LOC105842409	3.11415e-290	0.415316	0.257	0.012	4.44047e-286	Granulocyte
LOC101744427	5.8736e-289	1.14054	0.67	0.127	8.37517e-285	Granulocyte
LOC692390	3.81352e-288	2.70527	0.92	0.399	5.4377e-284	Granulocyte
LOC101737284	2.77731e-283	0.568807	0.34	0.027	3.96017e-279	Granulocyte
LOC101746524	3.09381e-281	1.26626	0.778	0.216	4.41147e-277	Granulocyte
LOC101737222	6.42506e-281	1.68184	0.679	0.157	9.16149e-277	Granulocyte
CECB1.2	1.49673e-278	2.69811	0.639	0.125	2.13418e-274	Granulocyte
LOC101740531	8.32748e-278	0.421205	0.199	0.006	1.18741e-273	Granulocyte
LOC101738524	1.72926e-277	0.765319	0.471	0.06	2.46576e-273	Granulocyte
LOC101746961	2.31438e-276	2.41628	0.902	0.428	3.30007e-272	Granulocyte
LOC101745489	1.14389e-274	2.10596	0.906	0.357	1.63107e-270	Granulocyte
LOC101737060	2.61514e-272	0.473439	0.344	0.029	3.72892e-268	Granulocyte
LOC101743076	1.9355e-270	1.3361	0.754	0.205	2.75982e-266	Granulocyte
LOC101743038	3.84995e-268	2.4489	0.899	0.473	5.48965e-264	Granulocyte
bcpi	8.64258e-260	1.41332	0.976	0.688	1.23235e-255	Granulocyte
LOC101738579	3.07108e-258	1.07043	0.679	0.163	4.37905e-254	Granulocyte
LOC101745185	1.00338e-256	1.92393	0.709	0.184	1.43072e-252	Granulocyte
LOC101742254	9.81089e-253	2.03379	0.899	0.409	1.39893e-248	Granulocyte
LOC732926	2.89483e-252	1.48524	0.829	0.292	4.12774e-248	Granulocyte
LOC101735738	1.09208e-251	1.99094	0.937	0.698	1.55719e-247	Granulocyte
LOC101743606	2.15822e-250	1.77094	0.89	0.459	3.07741e-246	Granulocyte
LOC101739674	2.86601e-250	0.901804	0.513	0.086	4.08664e-246	Granulocyte
BGRP1	6.46065e-250	0.426018	0.548	0.084	9.21224e-246	Granulocyte
LOC693109	1.97425e-247	1.87862	0.948	0.779	2.81508e-243	Granulocyte
LOC101738887	3.51268e-246	2.09814	0.958	0.836	5.00873e-242	Granulocyte
LOC101742461	5.65918e-244	0.525523	0.394	0.048	8.06942e-240	Granulocyte
LOC101735555	4.17867e-243	1.74891	0.871	0.464	5.95836e-239	Granulocyte
LOC101737461	1.13537e-241	2.19406	0.955	0.778	1.61893e-237	Granulocyte
LOC101739105	7.52777e-239	0.544312	0.326	0.03	1.07338e-234	Granulocyte
LOC119629970	2.78385e-236	0.679007	0.4	0.051	3.9695e-232	Granulocyte
LOC101745970	1.04384e-232	0.97041	0.56	0.113	1.48842e-228	Granulocyte
LOC101738149	2.05952e-231	2.01399	0.941	0.732	2.93667e-227	Granulocyte
LOC105841738	4.11977e-230	0.599493	0.412	0.057	5.87437e-226	Granulocyte
LOC101743107	2.83634e-228	0.871727	0.579	0.125	4.04434e-224	Granulocyte
LOC101737807	1.04783e-227	1.5445	0.853	0.348	1.4941e-223	Granulocyte
LOC101741559	1.94291e-227	1.48789	0.808	0.231	2.77039e-223	Granulocyte
ST3	2.00191e-227	0.37684	0.283	0.024	2.85453e-223	Granulocyte
LOC101737544	1.33541e-225	0.76623	0.621	0.132	1.90416e-221	Granulocyte
Sap-r	1.49815e-225	1.99739	0.937	0.844	2.13622e-221	Granulocyte
LOC693101	1.24194e-224	2.05368	0.948	0.815	1.77088e-220	Granulocyte
LOC101743927	3.83816e-224	3.1423	0.937	0.925	5.47284e-220	Granulocyte
LOC101739478	4.70133e-224	0.335392	0.241	0.016	6.70363e-220	Granulocyte
LOC101736567	6.21595e-224	0.478964	0.405	0.052	8.86332e-220	Granulocyte
LOC101744084	9.85183e-223	1.05168	0.26	0.02	1.40477e-218	Granulocyte
LOC101744099	1.91895e-222	1.7183	0.914	0.645	2.73624e-218	Granulocyte
Glob1	4.00422e-218	1.39282	0.771	0.265	5.70962e-214	Granulocyte
LOC100862761	8.81727e-217	1.55258	0.728	0.233	1.25726e-212	Granulocyte
LOC101746583	8.71222e-216	1.73257	0.887	0.459	1.24228e-211	Granulocyte
LOC101746460	2.10624e-214	1.79312	0.878	0.548	3.00328e-210	Granulocyte
LOC101738177	7.86903e-214	0.642685	0.506	0.091	1.12204e-209	Granulocyte
LOC101739037	3.07881e-213	1.19113	0.82	0.31	4.39007e-209	Granulocyte
LOC101738624	2.98944e-209	0.530075	0.119	0.002	4.26264e-205	Granulocyte
LOC101736611	3.38389e-209	1.74487	0.925	0.667	4.82509e-205	Granulocyte
CECB1.1	3.9856e-206	2.2139	0.7	0.22	5.68307e-202	Granulocyte
LOC100101154	4.59567e-206	0.508331	0.361	0.046	6.55297e-202	Granulocyte
LOC101740465	1.19853e-205	0.37222	0.258	0.021	1.70898e-201	Granulocyte
CecB1.1	2.8527e-204	2.20728	0.494	0.095	4.06766e-200	Granulocyte
LOC101745130	9.88049e-200	1.52497	0.909	0.571	1.40886e-195	Granulocyte
Adamts-1	1.71633e-199	1.55413	0.949	0.59	2.44732e-195	Granulocyte
PFN	1.85652e-199	1.54578	0.972	0.926	2.64722e-195	Granulocyte
ICE	8.10421e-199	0.580894	0.286	0.028	1.15558e-194	Granulocyte
LOC101745433	5.45524e-198	1.31227	0.958	0.929	7.77862e-194	Granulocyte
LOC101743840	7.24014e-198	0.992264	0.668	0.185	1.03237e-193	Granulocyte
LOC100101173	1.6698e-197	1.72181	0.899	0.622	2.38096e-193	Granulocyte
LOC101745117	3.99141e-197	1.07184	0.785	0.258	5.69135e-193	Granulocyte
LOC101743240	3.49744e-196	1.27049	0.822	0.385	4.987e-192	Granulocyte
LOC101743861	8.12392e-195	1.18777	0.852	0.342	1.15839e-190	Granulocyte
LOC101739028	9.40384e-194	0.649766	0.473	0.087	1.34089e-189	Granulocyte
LOC101736853	2.32945e-193	1.78238	0.909	0.523	3.32156e-189	Granulocyte
LOC101746523	3.02894e-193	0.815509	0.415	0.067	4.31897e-189	Granulocyte
LOC101739890	8.67255e-193	1.46944	0.85	0.413	1.23662e-188	Granulocyte
Scpx	1.3413e-192	1.4177	0.934	0.809	1.91256e-188	Granulocyte
LOC101746936	1.11484e-190	1.61487	0.927	0.628	1.58965e-186	Granulocyte
LOC101735584	3.93582e-190	1.45712	0.85	0.487	5.61209e-186	Granulocyte
LOC101736880	5.36449e-190	0.897947	0.518	0.105	7.64923e-186	Granulocyte
LOC119628373	1.45368e-188	1.98677	0.906	0.585	2.0728e-184	Granulocyte
LOC101743953	3.50048e-188	0.399557	0.201	0.013	4.99134e-184	Granulocyte
LOC101741496	4.50535e-188	0.317075	0.22	0.017	6.42418e-184	Granulocyte
LOC101740969	2.54091e-186	0.592308	0.611	0.147	3.62309e-182	Granulocyte
LOC101744519	2.9801e-185	1.37584	0.81	0.376	4.24933e-181	Granulocyte
LOC101742351	3.54309e-185	1.55058	0.88	0.529	5.05209e-181	Granulocyte
LOC101735439	1.43486e-181	1.51636	0.871	0.558	2.04597e-177	Granulocyte
LOC101744142	2.54404e-180	0.670849	0.499	0.109	3.62755e-176	Granulocyte
C/EBP	5.09801e-180	0.708482	0.513	0.113	7.26925e-176	Granulocyte
Hmgc	7.92951e-180	0.867402	0.611	0.18	1.13067e-175	Granulocyte
LOC101738705	5.21959e-179	0.709903	0.421	0.079	7.44261e-175	Granulocyte
LOC778505	5.28555e-179	1.61724	0.846	0.459	7.53666e-175	Granulocyte
LOC101736589	1.18172e-178	1.77583	0.942	0.797	1.68502e-174	Granulocyte
PGRP-S2	9.44557e-178	1.51578	0.344	0.049	1.34684e-173	Granulocyte
LOC101745499	3.22497e-177	1.39694	0.897	0.736	4.59848e-173	Granulocyte
LOC101745606	4.50313e-177	1.43614	0.914	0.641	6.42101e-173	Granulocyte
LOC101736643	2.56598e-176	1.48627	0.918	0.797	3.65884e-172	Granulocyte
LOC101735410	6.75582e-176	1.57088	0.892	0.733	9.63312e-172	Granulocyte
LOC101740548	1.96316e-175	1.54836	0.838	0.451	2.79927e-171	Granulocyte
LOC101743059	6.25765e-175	1.46852	0.92	0.716	8.92278e-171	Granulocyte
LOC101743692	9.48297e-174	1.99069	0.808	0.426	1.35218e-169	Granulocyte
LOC101742616	2.12642e-173	1.35467	0.911	0.681	3.03206e-169	Granulocyte
LOC733028	5.61354e-173	1.28247	0.983	0.947	8.00435e-169	Granulocyte
LOC105842482	8.13403e-173	0.657047	0.325	0.044	1.15983e-168	Granulocyte
LOC101738216	1.53334e-172	1.17276	0.763	0.35	2.18638e-168	Granulocyte
LOC101746971	1.3618e-170	0.292879	0.209	0.017	1.94178e-166	Granulocyte
LOC101746219	2.16076e-170	0.896695	0.62	0.193	3.08102e-166	Granulocyte
LOC101739453	2.27266e-170	1.21385	0.977	0.936	3.24058e-166	Granulocyte
LOC101746202	7.74755e-169	0.707781	0.482	0.103	1.10472e-164	Granulocyte
LOC101740667	1.44301e-168	1.35244	0.845	0.457	2.05759e-164	Granulocyte
LOC101746515	1.8939e-168	1.29042	0.934	0.823	2.70052e-164	Granulocyte
LOC101742421	2.02007e-168	1.37297	0.873	0.619	2.88041e-164	Granulocyte
LOC101745869	2.6379e-168	1.44537	0.82	0.434	3.76139e-164	Granulocyte
LOC101738869	3.02734e-167	0.938885	0.621	0.187	4.31669e-163	Granulocyte
LOC101737257	1.05528e-164	1.32977	0.897	0.552	1.50473e-160	Granulocyte
LOC101741700	2.52391e-163	1.49369	0.887	0.688	3.59885e-159	Granulocyte
LOC101736660	7.70495e-163	0.686801	0.33	0.05	1.09865e-158	Granulocyte
LOC105842447	3.69931e-162	0.855999	0.426	0.088	5.27485e-158	Granulocyte
LOC101741708	6.01867e-162	1.24505	0.843	0.402	8.58203e-158	Granulocyte
Hnf-4	1.4105e-160	1.36971	0.857	0.495	2.01123e-156	Granulocyte
LOC100862755	1.43754e-160	1.21978	0.799	0.401	2.04979e-156	Granulocyte
LOC101744116	3.282e-160	1.3403	0.897	0.729	4.6798e-156	Granulocyte
LOC105841986	1.43157e-159	0.54767	0.373	0.065	2.04127e-155	Granulocyte
LOC119630853	4.33702e-159	1.18173	0.867	0.574	6.18416e-155	Granulocyte
LOC733057	1.01161e-158	1.28707	0.871	0.641	1.44245e-154	Granulocyte
LOC101745494	2.87949e-157	1.41914	0.883	0.687	4.10586e-153	Granulocyte
CECB1.3	8.93011e-157	2.21982	0.469	0.109	1.27334e-152	Granulocyte
LOC101736485	2.47236e-156	1.25529	0.787	0.366	3.52534e-152	Granulocyte
Noki	5.07216e-156	0.891168	0.565	0.171	7.23239e-152	Granulocyte
LOC101737943	5.47613e-155	1.09147	0.77	0.389	7.80841e-151	Granulocyte
LOC101742514	1.03264e-154	0.363773	0.305	0.044	1.47245e-150	Granulocyte
LOC101742318	3.96171e-154	1.13881	0.906	0.818	5.649e-150	Granulocyte
LOC692988	8.88319e-153	1.28545	0.871	0.616	1.26665e-148	Granulocyte
LOC692927	5.41866e-151	1.2711	0.991	0.98	7.72647e-147	Granulocyte
LOC101745417	2.35422e-150	1.10337	0.937	0.888	3.35688e-146	Granulocyte
LOC101735396	4.32164e-149	1.33933	0.914	0.644	6.16222e-145	Granulocyte
LOC733065	8.92338e-149	0.568196	0.372	0.068	1.27239e-144	Granulocyte
Ppib	8.28797e-147	1.12348	0.981	0.954	1.18178e-142	Granulocyte
LOC101744007	1.62144e-145	1.38987	0.805	0.453	2.31201e-141	Granulocyte
LOC101740130	2.1177e-145	0.304488	0.307	0.045	3.01963e-141	Granulocyte
GSTs2	4.00653e-145	1.46143	0.846	0.621	5.71291e-141	Granulocyte
LOC101738152	2.05802e-144	1.08934	0.782	0.419	2.93453e-140	Granulocyte
LOC101746462	7.27379e-144	1.39572	0.942	0.903	1.03717e-139	Granulocyte
LOC101735452	3.56073e-142	1.30928	0.895	0.75	5.07724e-138	Granulocyte
LOC101746376	5.81248e-141	0.899981	0.661	0.266	8.28802e-137	Granulocyte
LOC101746738	1.08427e-140	0.312583	0.25	0.031	1.54606e-136	Granulocyte
LOC101741353	1.29503e-140	0.780636	0.583	0.195	1.84658e-136	Granulocyte
LOC101746090	7.09434e-140	1.32231	0.67	0.272	1.01158e-135	Granulocyte
LOC101735453	9.07695e-140	1.31803	0.853	0.587	1.29428e-135	Granulocyte
PGRP-S1	2.30924e-139	1.32351	0.812	0.425	3.29275e-135	Granulocyte
LOC101741441	2.69588e-138	1.18039	0.839	0.511	3.84406e-134	Granulocyte
LOC101739334	1.23684e-137	1.29752	0.904	0.744	1.7636e-133	Granulocyte
LOC101746461	3.41223e-136	1.23141	0.373	0.073	4.8655e-132	Granulocyte
Cbp	4.67395e-136	1.20791	0.885	0.705	6.66459e-132	Granulocyte
LOC692683	4.68962e-136	1.20036	0.888	0.696	6.68693e-132	Granulocyte
Igflp	8.00715e-136	0.596011	0.243	0.031	1.14174e-131	Granulocyte
LOC101739343	1.2176e-135	1.31537	0.888	0.766	1.73618e-131	Granulocyte
Lpr	3.18999e-134	1.32828	0.895	0.768	4.5486e-130	Granulocyte
LOC101744475	3.15603e-133	0.78125	0.532	0.172	4.50018e-129	Granulocyte
LOC101741787	9.9393e-133	0.780968	0.565	0.191	1.41725e-128	Granulocyte
LOC100500745	2.25946e-132	1.97066	0.887	0.662	3.22177e-128	Granulocyte
LOC778526	1.06641e-131	0.926018	0.942	0.911	1.52059e-127	Granulocyte
LOC101736668	1.1423e-131	1.04441	0.822	0.477	1.62881e-127	Granulocyte
LOC101738787	2.00323e-130	1.30002	0.897	0.624	2.8564e-126	Granulocyte
Oaz	5.69131e-130	1.00434	0.972	0.956	8.11524e-126	Granulocyte
LOC101745598	2.11807e-127	0.859415	0.892	0.71	3.02016e-123	Granulocyte
LOC101742193	3.35666e-127	1.07547	0.787	0.498	4.78626e-123	Granulocyte
LOC101737724	6.25271e-127	0.9581	0.859	0.657	8.91574e-123	Granulocyte
LOC733049	1.10597e-126	1.07714	0.928	0.849	1.577e-122	Granulocyte
LOC100101176	1.37618e-126	1.06556	0.778	0.492	1.9623e-122	Granulocyte
LOC101746995	9.03134e-126	1.19109	0.817	0.61	1.28778e-121	Granulocyte
LOC101743490	2.55027e-124	1.08504	0.663	0.308	3.63644e-120	Granulocyte
LOC101743856	3.29999e-124	0.656302	0.64	0.227	4.70546e-120	Granulocyte
LOC101738278	4.94426e-124	1.29079	0.869	0.573	7.05002e-120	Granulocyte
LOC101738081	3.30469e-123	1.01794	0.843	0.645	4.71215e-119	Granulocyte
LOC101741705	3.47111e-123	1.16665	0.869	0.651	4.94946e-119	Granulocyte
Grf	8.82131e-122	1.48669	0.841	0.573	1.25783e-117	Granulocyte
LOC101746507	9.27771e-121	1.33328	0.749	0.377	1.32291e-116	Granulocyte
LOC105842272	8.38954e-120	1.19676	0.635	0.277	1.19626e-115	Granulocyte
LOC732880	1.44701e-119	1.10938	0.81	0.57	2.06329e-115	Granulocyte
LOC101737401	6.10831e-119	1.03269	0.794	0.49	8.70984e-115	Granulocyte
LOC101736065	3.19596e-118	0.266903	0.159	0.014	4.55712e-114	Granulocyte
LOC101743988	7.88092e-118	1.01435	0.674	0.305	1.12374e-113	Granulocyte
LOC101739524	2.27316e-117	1.02342	0.808	0.527	3.2413e-113	Granulocyte
VATPc	2.3731e-117	0.838385	0.956	0.927	3.3838e-113	Granulocyte
Plin	5.18342e-117	1.03487	0.853	0.678	7.39103e-113	Granulocyte
LOC101738318	5.83713e-117	1.06029	0.834	0.656	8.32316e-113	Granulocyte
LOC733110	2.051e-115	0.835577	0.646	0.295	2.92452e-111	Granulocyte
LOC101739690	5.16073e-115	0.570734	0.309	0.061	7.35869e-111	Granulocyte
LOC101745809	5.79227e-113	1.23803	0.901	0.758	8.25919e-109	Granulocyte
LOC101744899	1.00856e-112	0.729942	0.668	0.279	1.4381e-108	Granulocyte
Rabb	1.59918e-112	0.781043	0.925	0.884	2.28027e-108	Granulocyte
LOC101741030	5.31926e-112	0.363987	0.241	0.037	7.58473e-108	Granulocyte
Myb	9.24986e-111	1.23862	0.841	0.57	1.31894e-106	Granulocyte
LOC101746159	2.85276e-110	0.978781	0.721	0.376	4.06775e-106	Granulocyte
FMO2	1.28839e-108	0.660735	0.524	0.188	1.83711e-104	Granulocyte
LOC101740924	1.41074e-108	1.26033	0.894	0.776	2.01158e-104	Granulocyte
LOC101735445	2.50685e-108	0.856847	0.953	0.891	3.57452e-104	Granulocyte
LOC101736630	5.772e-106	0.688731	0.958	0.931	8.2303e-102	Granulocyte
LOC101738234	6.68737e-106	0.401555	0.346	0.082	9.53553e-102	Granulocyte
PGRP-S5	6.98191e-106	0.268535	0.112	0.007	9.9555e-102	Granulocyte
LOC101745374	9.9906e-105	0.93254	0.853	0.701	1.42456e-100	Granulocyte
LOC101738407	7.21735e-104	2.02315	0.503	0.191	1.02912e-99	Granulocyte
LOC101745102	1.69844e-103	1.08909	0.88	0.702	2.42181e-99	Granulocyte
LOC101737221	1.04351e-102	0.907028	0.885	0.751	1.48793e-98	Granulocyte
Defensin	2.57453e-102	1.10374	0.824	0.518	3.67102e-98	Granulocyte
Crabp	2.67261e-102	0.714459	0.972	0.919	3.81087e-98	Granulocyte
LOC101746459	3.46467e-102	1.00562	0.839	0.684	4.94027e-98	Granulocyte
LOC101737032	9.64866e-102	0.866188	0.89	0.718	1.3758e-97	Granulocyte
LOC101740126	1.31125e-101	0.468321	0.403	0.114	1.86971e-97	Granulocyte
Grina	1.83246e-101	0.917172	0.876	0.8	2.6129e-97	Granulocyte
Aact	1.23959e-100	0.84902	0.777	0.522	1.76753e-96	Granulocyte
LOC101742698	1.25081e-100	0.74617	0.96	0.927	1.78354e-96	Granulocyte
LOC101745599	1.93231e-100	1.01116	0.822	0.662	2.75529e-96	Granulocyte
LOC101736823	3.05345e-100	0.849095	0.848	0.618	4.35391e-96	Granulocyte
LOC101742216	3.55171e-100	0.948097	0.74	0.46	5.06438e-96	Granulocyte
LOC101745938	1.8962e-99	0.602612	0.442	0.141	2.7038e-95	Granulocyte
LOC101737362	2.09224e-99	0.684729	0.489	0.168	2.98332e-95	Granulocyte
SCRB3	2.21965e-99	0.572351	0.522	0.193	3.165e-95	Granulocyte
LOC101747053	1.28369e-98	1.13789	0.843	0.649	1.83042e-94	Granulocyte
LOC101743042	3.08118e-98	0.880992	0.881	0.778	4.39346e-94	Granulocyte
E75	1.4437e-97	0.934366	0.918	0.815	2.05858e-93	Granulocyte
LOC101744423	2.29643e-97	0.863683	0.904	0.85	3.27448e-93	Granulocyte
LOC101737570	7.4277e-97	0.312211	0.227	0.038	1.05912e-92	Granulocyte
LOC101746938	2.74629e-96	0.26127	0.201	0.03	3.91593e-92	Granulocyte
LOC101736202	4.17421e-96	0.627087	0.511	0.193	5.952e-92	Granulocyte
LOC101742052	7.32695e-96	0.447518	0.363	0.094	1.04475e-91	Granulocyte
LOC101736804	2.82317e-95	0.837474	0.897	0.786	4.02557e-91	Granulocyte
LOC101740254	2.88281e-95	1.80311	0.801	0.578	4.1106e-91	Granulocyte
LOC101744141	1.61255e-94	0.423953	0.382	0.109	2.29933e-90	Granulocyte
LOC101736679	1.75702e-94	0.997681	0.864	0.669	2.50534e-90	Granulocyte
SCRB4	1.72281e-93	0.777479	0.421	0.131	2.45656e-89	Granulocyte
LOC101742717	3.42325e-93	0.527802	0.508	0.196	4.88121e-89	Granulocyte
LOC101743877	6.44821e-93	0.770046	0.85	0.662	9.1945e-89	Granulocyte
LOC101737016	2.14666e-92	0.284878	0.236	0.043	3.06093e-88	Granulocyte
Rab7	4.25261e-92	0.85341	0.852	0.733	6.06379e-88	Granulocyte
LOC101746322	1.95982e-91	0.684159	0.557	0.211	2.7945e-87	Granulocyte
LOC101746842	1e-90	0.882758	0.768	0.48	1.42591e-86	Granulocyte
hibadh	1.14325e-90	0.904296	0.724	0.462	1.63016e-86	Granulocyte
LOC101737646	1.67839e-90	0.628174	0.627	0.283	2.39322e-86	Granulocyte
LOC101737085	4.62594e-90	0.658264	0.569	0.26	6.59613e-86	Granulocyte
LOC101740416	9.44284e-90	0.260162	0.255	0.049	1.34645e-85	Granulocyte
LOC101742839	2.14607e-89	0.296771	0.316	0.076	3.06008e-85	Granulocyte
LOC101742921	1.94616e-88	0.804781	0.78	0.545	2.77503e-84	Granulocyte
LOC101735524	3.20877e-88	1.05557	0.848	0.679	4.57538e-84	Granulocyte
MHF1	5.84914e-88	0.860979	0.743	0.502	8.34029e-84	Granulocyte
LOC101737394	1.10593e-87	0.827507	0.878	0.738	1.57695e-83	Granulocyte
LOC101741967	1.94765e-87	0.840342	0.78	0.57	2.77715e-83	Granulocyte
LOC101739178	3.83332e-87	0.601708	0.522	0.216	5.46592e-83	Granulocyte
LOC101739554	4.50011e-87	0.998395	0.792	0.571	6.4167e-83	Granulocyte
LOC101741683	3.14526e-86	0.876287	0.778	0.524	4.48483e-82	Granulocyte
LOC100037422	1.08531e-85	0.845029	0.86	0.767	1.54755e-81	Granulocyte
LOC101737208	2.87276e-85	0.940162	0.703	0.42	4.09628e-81	Granulocyte
LOC101746065	3.6489e-85	0.958824	0.777	0.529	5.20297e-81	Granulocyte
LOC101743188	3.87692e-85	0.850857	0.639	0.324	5.52809e-81	Granulocyte
LOC101735980	1.81024e-84	0.474705	0.372	0.113	2.58122e-80	Granulocyte
LOC733112	1.12311e-83	0.820444	0.78	0.592	1.60145e-79	Granulocyte
LOC101738597	1.26453e-82	0.888777	0.801	0.596	1.80309e-78	Granulocyte
LOC101738865	4.50684e-81	1.10981	0.606	0.332	6.4263e-77	Granulocyte
LOC101747228	4.29497e-80	0.277901	0.222	0.043	6.1242e-76	Granulocyte
LOC733058	7.05908e-80	0.741313	0.873	0.798	1.00655e-75	Granulocyte
LOC101743268	2.2092e-79	0.968941	0.899	0.785	3.1501e-75	Granulocyte
LOC105842562	7.81946e-79	0.868205	0.663	0.375	1.11498e-74	Granulocyte
LOC101745742	1.21201e-78	0.725312	0.681	0.382	1.72821e-74	Granulocyte
LOC101747124	1.90925e-78	0.256312	0.211	0.04	2.72239e-74	Granulocyte
LOC101745431	2.96214e-78	0.540757	0.517	0.228	4.22372e-74	Granulocyte
LOC101743133	3.1053e-78	0.637205	0.551	0.249	4.42784e-74	Granulocyte
LOC101740556	4.40759e-78	1.17967	0.857	0.711	6.28478e-74	Granulocyte
Sop2	4.57392e-77	0.740818	0.909	0.847	6.52195e-73	Granulocyte
LOC101738908	4.77079e-77	0.772169	0.742	0.531	6.80266e-73	Granulocyte
LOC101735802	5.69921e-77	1.15748	0.913	0.869	8.12651e-73	Granulocyte
LOC101738668	1.21783e-76	0.762325	0.756	0.572	1.7365e-72	Granulocyte
LOC101739482	1.92686e-76	1.01431	0.824	0.585	2.7475e-72	Granulocyte
Psat1	9.7059e-75	0.83507	0.836	0.628	1.38396e-70	Granulocyte
LOC101735553	1.22156e-74	0.98818	0.831	0.639	1.74182e-70	Granulocyte
LOC101743755	1.8816e-74	0.861747	0.759	0.533	2.68297e-70	Granulocyte
LOC101740501	2.90187e-74	0.791346	0.77	0.532	4.13777e-70	Granulocyte
LOC101735449	3.83804e-74	0.665239	0.593	0.3	5.47267e-70	Granulocyte
CatD	4.11569e-74	0.788031	0.916	0.813	5.86856e-70	Granulocyte
Attacin1	1.02286e-73	0.658002	0.194	0.035	1.4585e-69	Granulocyte
LOC101742157	1.18588e-73	0.883651	0.75	0.521	1.69095e-69	Granulocyte
Rab11	2.80364e-73	0.68205	0.887	0.836	3.99771e-69	Granulocyte
LOC101737319	7.90689e-73	0.779048	0.747	0.512	1.12744e-68	Granulocyte
LOC101740678	1.33366e-72	0.788196	0.731	0.545	1.90167e-68	Granulocyte
LOC692858	1.43572e-72	0.688297	0.86	0.803	2.04719e-68	Granulocyte
LOC101736675	1.68217e-71	0.79228	0.773	0.599	2.39861e-67	Granulocyte
LOC101739885	5.63812e-71	0.532562	0.461	0.189	8.0394e-67	Granulocyte
LOC101746356	8.35869e-71	0.774527	0.867	0.751	1.19187e-66	Granulocyte
LOC101741873	1.08291e-70	1.34323	0.773	0.654	1.54413e-66	Granulocyte
LOC105841360	3.84273e-69	0.438614	0.387	0.136	5.47935e-65	Granulocyte
LOC101743155	6.64915e-69	0.876378	0.876	0.771	9.48102e-65	Granulocyte
LOC101737540	6.8375e-69	0.703129	0.642	0.362	9.74959e-65	Granulocyte
Tms1	3.86852e-68	0.711754	0.874	0.775	5.51612e-64	Granulocyte
LOC105842463	1.2733e-67	0.829726	0.887	0.804	1.8156e-63	Granulocyte
LOC101739197	1.74154e-67	1.20633	0.639	0.365	2.48326e-63	Granulocyte
LOC101740777	6.13199e-67	0.653163	0.838	0.743	8.7436e-63	Granulocyte
LOC101742892	6.79885e-67	0.717582	0.908	0.878	9.69449e-63	Granulocyte
LOC692655	2.49577e-66	0.491146	0.942	0.929	3.55872e-62	Granulocyte
LOC101744912	2.79629e-66	0.718787	0.729	0.472	3.98724e-62	Granulocyte
LOC101743410	3.53444e-66	0.675119	0.857	0.721	5.03976e-62	Granulocyte
CecD	4.17132e-66	1.4361	0.337	0.11	5.94789e-62	Granulocyte
LOC101745620	1.01451e-65	0.400932	0.265	0.069	1.44659e-61	Granulocyte
LOC119628890	1.70848e-65	0.357929	0.222	0.051	2.43613e-61	Granulocyte
LOC101739740	2.12286e-65	0.617707	0.756	0.478	3.02699e-61	Granulocyte
LOC101740085	2.29786e-65	0.767391	0.836	0.711	3.27652e-61	Granulocyte
LOC101742192	2.4184e-65	0.654084	0.892	0.854	3.44839e-61	Granulocyte
LOC692915	3.2871e-65	0.75954	0.841	0.75	4.68708e-61	Granulocyte
LOC101744887	3.35686e-65	0.668176	0.752	0.575	4.78655e-61	Granulocyte
LOC101739184	4.21214e-65	1.17666	0.757	0.588	6.00609e-61	Granulocyte
LOC733121	8.25446e-65	0.664474	0.862	0.8	1.177e-60	Granulocyte
LOC101745039	8.49383e-65	0.703614	0.878	0.78	1.21113e-60	Granulocyte
LOC101744553	1.53389e-64	0.647619	0.707	0.484	2.18717e-60	Granulocyte
LOC101739594	1.55503e-64	0.758388	0.717	0.531	2.21732e-60	Granulocyte
Fps	1.71164e-64	0.900065	0.775	0.588	2.44063e-60	Granulocyte
LOC101740668	1.76933e-64	0.700912	0.728	0.494	2.52288e-60	Granulocyte
LOC101738329	2.83376e-64	0.698498	0.822	0.662	4.04065e-60	Granulocyte
LOC101738293	4.25335e-64	0.723093	0.757	0.594	6.06485e-60	Granulocyte
LOC101737037	3.27014e-63	0.824764	0.824	0.693	4.66289e-59	Granulocyte
LOC105842508	2.15989e-62	0.473395	0.333	0.111	3.07979e-58	Granulocyte
LOC101739010	3.37172e-62	0.92509	0.871	0.741	4.80774e-58	Granulocyte
LOC101740377	9.80513e-62	0.561053	0.525	0.268	1.39811e-57	Granulocyte
LOC692872	2.04498e-61	0.690561	0.829	0.719	2.91593e-57	Granulocyte
LOC101736876	2.17003e-61	0.811987	0.892	0.788	3.09424e-57	Granulocyte
LOC101740215	2.20695e-61	0.844734	0.768	0.624	3.14689e-57	Granulocyte
LOC101742460	7.55476e-61	0.710799	0.729	0.499	1.07723e-56	Granulocyte
Ant	1.01451e-60	0.554794	0.923	0.921	1.4466e-56	Granulocyte
Atg8	7.17235e-60	0.666746	0.927	0.926	1.02271e-55	Granulocyte
Fkbp13	8.69533e-60	0.869248	0.89	0.815	1.23987e-55	Granulocyte
LOC101739191	2.18773e-59	0.349714	0.319	0.102	3.11949e-55	Granulocyte
LOC692859	2.93773e-59	0.623595	0.845	0.812	4.18892e-55	Granulocyte
LOC692916	4.31341e-59	0.817889	0.843	0.771	6.1505e-55	Granulocyte
LOC101741198	5.51935e-59	0.634529	0.972	0.971	7.87004e-55	Granulocyte
LOC101739808	7.39187e-59	1.12883	0.791	0.634	1.05401e-54	Granulocyte
LOC101738265	1.09331e-58	0.745165	0.656	0.378	1.55895e-54	Granulocyte
LOC101735699	1.13293e-58	0.634345	0.733	0.551	1.61544e-54	Granulocyte
LOC101742880	2.04411e-58	0.898237	0.839	0.737	2.91469e-54	Granulocyte
LOC101738679	2.20652e-58	0.623816	0.93	0.822	3.14628e-54	Granulocyte
LOC101737106	2.07731e-57	0.516151	0.621	0.374	2.96204e-53	Granulocyte
C/EBPg	2.1233e-57	0.633945	0.754	0.575	3.02761e-53	Granulocyte
LOC733130	3.89206e-57	0.96546	0.419	0.179	5.54969e-53	Granulocyte
LOC101738615	8.79315e-57	0.741842	0.707	0.501	1.25382e-52	Granulocyte
LOC101738989	9.70486e-57	0.565089	0.595	0.352	1.38382e-52	Granulocyte
slmo	1.13755e-56	0.697158	0.782	0.614	1.62203e-52	Granulocyte
LOC119628811	2.63172e-56	0.484806	0.496	0.243	3.75256e-52	Granulocyte
LOC693111	8.7749e-56	0.530791	0.908	0.867	1.25121e-51	Granulocyte
LOC101746817	1.61825e-55	0.863374	0.764	0.572	2.30746e-51	Granulocyte
LOC101742602	8.89526e-55	0.597618	0.571	0.314	1.26838e-50	Granulocyte
LOC101747041	5.8246e-54	0.685861	0.621	0.387	8.3053e-50	Granulocyte
LOC101738635	7.3591e-54	0.435636	0.454	0.211	1.04933e-49	Granulocyte
LOC101739513	1.18782e-53	0.598912	0.639	0.433	1.69371e-49	Granulocyte
ae48	1.94614e-53	0.762631	0.749	0.566	2.775e-49	Granulocyte
LOC101745432	4.36914e-53	0.453808	0.529	0.273	6.22996e-49	Granulocyte
Y-fb	4.43411e-53	0.259148	0.234	0.066	6.32259e-49	Granulocyte
LOC101740201	4.87412e-53	0.290504	0.304	0.1	6.95001e-49	Granulocyte
Rel	7.01173e-53	0.851508	0.812	0.731	9.99802e-49	Granulocyte
LOC101741358	8.38614e-53	0.366067	0.298	0.102	1.19578e-48	Granulocyte
LOC101737452	1.28024e-52	0.655776	0.866	0.821	1.82549e-48	Granulocyte
LOC101742987	1.74537e-52	0.670748	0.7	0.485	2.48872e-48	Granulocyte
LOC101737845	1.81287e-52	0.45263	0.529	0.279	2.58497e-48	Granulocyte
LOC101741541	2.08334e-52	0.656786	0.77	0.631	2.97064e-48	Granulocyte
LOC101745143	4.25479e-52	0.513414	0.59	0.358	6.06691e-48	Granulocyte
LOC101741342	5.68297e-52	0.61803	0.815	0.696	8.10334e-48	Granulocyte
Ago2	6.70354e-52	0.725235	0.883	0.841	9.55858e-48	Granulocyte
LOC101744664	1.86089e-51	0.563822	0.703	0.532	2.65345e-47	Granulocyte
LOC101740837	1.96936e-51	0.542602	0.457	0.212	2.8081e-47	Granulocyte
LOC101738751	2.90141e-51	0.99073	0.586	0.325	4.13712e-47	Granulocyte
RpL19	8.39731e-51	0.429542	0.981	0.979	1.19737e-46	Granulocyte
LOC119630575	1.80667e-50	0.878953	0.913	0.898	2.57614e-46	Granulocyte
LOC101738882	1.89544e-50	0.873221	0.846	0.787	2.7027e-46	Granulocyte
LOC101744812	1.97515e-50	0.482286	0.586	0.326	2.81636e-46	Granulocyte
LOC692685	2.75524e-50	0.601464	0.647	0.39	3.9287e-46	Granulocyte
LOC733071	1.35029e-49	0.57068	0.794	0.728	1.92539e-45	Granulocyte
LOC101735995	2.51969e-49	0.666781	0.787	0.635	3.59282e-45	Granulocyte
LOC101746977	2.79079e-49	0.730812	0.85	0.771	3.97939e-45	Granulocyte
ERp57	3.11904e-49	0.594382	0.906	0.888	4.44744e-45	Granulocyte
LOC101737062	3.25768e-49	0.511928	0.688	0.5	4.64512e-45	Granulocyte
LOC100862751	1.75732e-48	0.556305	0.839	0.779	2.50576e-44	Granulocyte
LOC101739129	1.76857e-48	0.736044	0.639	0.417	2.52181e-44	Granulocyte
LOC101746239	1.9509e-48	0.450649	0.525	0.299	2.78179e-44	Granulocyte
LOC101741305	3.07139e-48	0.599079	0.82	0.772	4.3795e-44	Granulocyte
LOC101738112	3.50048e-48	0.378613	0.44	0.2	4.99134e-44	Granulocyte
LOC732879	3.60612e-48	0.388231	0.428	0.205	5.14196e-44	Granulocyte
LOC101744072	4.23844e-48	0.556457	0.64	0.45	6.0436e-44	Granulocyte
LOC101744115	7.27453e-48	0.584438	0.782	0.648	1.03728e-43	Granulocyte
LOC101740826	1.0749e-47	0.59378	0.604	0.357	1.53271e-43	Granulocyte
Hsc70-4	1.3444e-47	0.45123	0.949	0.948	1.91699e-43	Granulocyte
LOC105841450	1.42724e-47	0.571845	0.794	0.664	2.03511e-43	Granulocyte
RpS7	5.80092e-47	0.435939	0.965	0.95	8.27153e-43	Granulocyte
LOC101744771	5.99688e-47	0.979003	0.822	0.777	8.55095e-43	Granulocyte
LOC101739286	8.4985e-47	0.529966	0.761	0.626	1.2118e-42	Granulocyte
RpS3Ae	1.09967e-46	0.429951	0.99	0.985	1.56802e-42	Granulocyte
LOC101744639	1.20337e-46	0.513235	0.562	0.331	1.71589e-42	Granulocyte
LOC101744657	1.21665e-46	0.708487	0.773	0.621	1.73482e-42	Granulocyte
LOC692985	5.45267e-46	0.603655	0.89	0.872	7.77496e-42	Granulocyte
LOC101737520	6.49502e-46	0.568251	0.743	0.603	9.26124e-42	Granulocyte
LOC101741736	9.98902e-46	0.655412	0.723	0.565	1.42433e-41	Granulocyte
LOC101741436	2.74365e-45	1.07916	0.813	0.603	3.91218e-41	Granulocyte
RpS5	3.67618e-45	0.42541	0.958	0.958	5.24187e-41	Granulocyte
Sui1	4.15803e-45	0.481959	0.916	0.912	5.92894e-41	Granulocyte
LOC101746272	6.3453e-45	0.517032	0.864	0.788	9.04777e-41	Granulocyte
LOC101744100	1.14013e-44	0.288311	0.209	0.061	1.62571e-40	Granulocyte
Sqd	1.1537e-44	0.345059	0.976	0.948	1.64507e-40	Granulocyte
LOC119628739	1.50758e-44	0.320795	0.379	0.171	2.14966e-40	Granulocyte
LOC101746062	2.47733e-44	0.574689	0.881	0.799	3.53242e-40	Granulocyte
LOC101744016	4.43204e-44	0.928948	0.843	0.764	6.31964e-40	Granulocyte
LOC101740750	4.56725e-44	0.636008	0.269	0.096	6.51244e-40	Granulocyte
LOC101742436	8.69011e-44	0.580547	0.665	0.454	1.23912e-39	Granulocyte
LOC101744333	8.95999e-44	0.547971	0.67	0.469	1.2776e-39	Granulocyte
LOC100174824	1.27611e-43	0.430142	0.773	0.541	1.81961e-39	Granulocyte
LOC101736916	1.35928e-43	0.498122	0.825	0.74	1.9382e-39	Granulocyte
LOC101736240	1.60994e-43	0.478917	0.702	0.535	2.29562e-39	Granulocyte
Atf	7.63677e-43	0.451905	0.927	0.935	1.08893e-38	Granulocyte
LOC101741374	9.17197e-43	0.62946	0.756	0.659	1.30783e-38	Granulocyte
LOC692892	9.48891e-43	0.469753	0.859	0.774	1.35302e-38	Granulocyte
LOC101740916	9.66006e-43	0.66451	0.742	0.607	1.37743e-38	Granulocyte
LOC101744386	1.05094e-42	0.388553	0.391	0.187	1.49854e-38	Granulocyte
LOC101740825	1.76109e-42	0.509337	0.691	0.518	2.51114e-38	Granulocyte
LOC693078	1.88358e-42	0.478368	0.702	0.556	2.6858e-38	Granulocyte
LOC101740027	2.05117e-42	0.374361	0.386	0.181	2.92476e-38	Granulocyte
LOC101746398	2.13441e-42	0.544351	0.597	0.406	3.04346e-38	Granulocyte
LOC101742044	2.46802e-42	0.562683	0.665	0.449	3.51916e-38	Granulocyte
LOC101739937	2.77282e-42	0.553139	0.784	0.654	3.95376e-38	Granulocyte
LOC732966	3.05386e-42	0.52232	0.778	0.686	4.3545e-38	Granulocyte
Ras3	3.35402e-42	0.539852	0.782	0.7	4.7825e-38	Granulocyte
LOC101735755	4.51578e-42	0.383972	0.356	0.158	6.43905e-38	Granulocyte
DESAT4	4.95872e-42	0.641586	0.747	0.609	7.07063e-38	Granulocyte
LOC119628511	6.65879e-42	0.324925	0.318	0.132	9.49477e-38	Granulocyte
LOC101746782	1.23665e-41	0.510584	0.871	0.836	1.76335e-37	Granulocyte
LOC101737784	1.28387e-41	0.304793	0.496	0.269	1.83067e-37	Granulocyte
Alg-2	1.30097e-41	0.53494	0.805	0.715	1.85505e-37	Granulocyte
LOC101737758	1.44946e-41	0.335572	0.351	0.155	2.06678e-37	Granulocyte
LOC101736197	1.87231e-41	0.500551	0.825	0.75	2.66972e-37	Granulocyte
LOC101737313	2.13915e-41	0.520562	0.902	0.888	3.05022e-37	Granulocyte
LOC101745664	2.18913e-41	0.560203	0.852	0.736	3.12147e-37	Granulocyte
LOC105841272	2.44337e-41	0.791506	0.775	0.616	3.48401e-37	Granulocyte
LOC101736119	2.60079e-41	0.478349	0.6	0.397	3.70847e-37	Granulocyte
LOC101737456	3.11259e-41	0.623459	0.784	0.636	4.43824e-37	Granulocyte
LOC692943	3.16624e-41	0.397047	0.462	0.246	4.51475e-37	Granulocyte
LOC101736354	3.81069e-41	0.763724	0.805	0.768	5.43367e-37	Granulocyte
LOC101741265	5.79123e-41	0.539647	0.805	0.715	8.25771e-37	Granulocyte
LOC119628400	6.09033e-41	0.486028	0.494	0.29	8.6842e-37	Granulocyte
Cbz	6.09682e-41	0.809382	0.855	0.76	8.69345e-37	Granulocyte
LOC101736311	8.86508e-41	0.509589	0.808	0.718	1.26407e-36	Granulocyte
LOC101735428	2.01098e-40	0.55791	0.859	0.762	2.86746e-36	Granulocyte
LOC692884	2.38747e-40	0.543923	0.707	0.551	3.40429e-36	Granulocyte
LOC101740515	2.67507e-40	0.551362	0.658	0.466	3.81438e-36	Granulocyte
LOC101741617	3.74289e-40	0.596948	0.736	0.626	5.33698e-36	Granulocyte
LOC101746475	4.75198e-40	0.54412	0.81	0.765	6.77584e-36	Granulocyte
LOC101737730	4.77016e-40	0.436211	0.429	0.218	6.80177e-36	Granulocyte
LOC101737318	4.99867e-40	0.62794	0.829	0.753	7.12761e-36	Granulocyte
LOC101746517	5.87094e-40	0.412386	0.508	0.3	8.37137e-36	Granulocyte
LOC101745781	5.96925e-40	0.498683	0.518	0.316	8.51156e-36	Granulocyte
LOC101740753	6.7044e-40	0.486247	0.593	0.4	9.5598e-36	Granulocyte
LOC733093	7.16214e-40	0.777283	0.883	0.787	1.02125e-35	Granulocyte
LOC101747153	1.4106e-39	0.464495	0.918	0.893	2.01137e-35	Granulocyte
LOC101736985	1.4149e-39	0.509387	0.606	0.422	2.0175e-35	Granulocyte
LOC101743137	1.47265e-39	0.482604	0.634	0.447	2.09985e-35	Granulocyte
LOC110385321	8.31817e-39	0.589546	0.696	0.536	1.18609e-34	Granulocyte
LOC732910	2.14843e-38	0.38822	0.548	0.347	3.06344e-34	Granulocyte
LOC780848	2.23956e-38	0.447635	0.876	0.818	3.19339e-34	Granulocyte
LOC101742360	5.0084e-38	0.534696	0.881	0.805	7.14148e-34	Granulocyte
LOC101746218	5.02968e-38	0.529425	0.778	0.675	7.17183e-34	Granulocyte
LOC101735759	5.69185e-38	0.554303	0.667	0.517	8.116e-34	Granulocyte
LOC101747020	7.72031e-38	0.659617	0.829	0.724	1.10084e-33	Granulocyte
LOC692970	8.10116e-38	0.436905	0.771	0.586	1.15515e-33	Granulocyte
LOC692773	1.04693e-37	0.425485	0.942	0.933	1.49282e-33	Granulocyte
LOC101735717	1.31053e-37	0.485531	0.798	0.714	1.86868e-33	Granulocyte
LOC101746228	2.32908e-37	0.486597	0.818	0.766	3.32103e-33	Granulocyte
LOC101746970	6.96512e-37	0.531391	0.928	0.927	9.93157e-33	Granulocyte
LOC101742418	1.48145e-36	0.547483	0.691	0.532	2.11239e-32	Granulocyte
FNSI	1.62482e-36	0.710949	0.756	0.648	2.31684e-32	Granulocyte
LOC101744562	1.99325e-36	0.725923	0.82	0.725	2.84217e-32	Granulocyte
LOC732881	2.07436e-36	0.511428	0.841	0.802	2.95783e-32	Granulocyte
LOC692863	2.85752e-36	0.416159	0.452	0.262	4.07453e-32	Granulocyte
LOC101744163	3.24446e-36	0.779598	0.494	0.286	4.62628e-32	Granulocyte
LOC101740986	3.80083e-36	0.406473	0.412	0.219	5.41961e-32	Granulocyte
LOC692984	5.27673e-36	0.493493	0.791	0.763	7.5241e-32	Granulocyte
LOC692981	6.29396e-36	0.377653	0.606	0.415	8.97456e-32	Granulocyte
LOC101735902	6.67929e-36	0.535821	0.71	0.609	9.524e-32	Granulocyte
LOC101738953	9.75032e-36	0.495502	0.686	0.543	1.3903e-31	Granulocyte
LOC101741883	1.19e-35	0.528503	0.613	0.439	1.69682e-31	Granulocyte
LOC101741620	1.36698e-35	0.522455	0.639	0.488	1.94917e-31	Granulocyte
LOC101740269	1.55689e-35	0.372415	0.321	0.144	2.21997e-31	Granulocyte
LOC101744387	1.57635e-35	0.43282	0.558	0.358	2.24772e-31	Granulocyte
LOC101737997	1.77304e-35	0.43422	0.625	0.445	2.52817e-31	Granulocyte
LOC101741429	2.29584e-35	0.530396	0.766	0.56	3.27363e-31	Granulocyte
LOC101740641	2.50959e-35	0.695441	0.59	0.419	3.57843e-31	Granulocyte
GSTo2	3.33449e-35	0.467733	0.647	0.485	4.75464e-31	Granulocyte
LOC733031	3.49398e-35	0.522622	0.75	0.66	4.98207e-31	Granulocyte
LOC101742811	4.79957e-35	0.397631	0.935	0.926	6.84371e-31	Granulocyte
LOC101737568	5.04616e-35	0.505687	0.775	0.667	7.19532e-31	Granulocyte
LOC692828	8.78019e-35	0.475729	0.716	0.611	1.25197e-30	Granulocyte
LOC101744292	1.16645e-34	0.438713	0.787	0.701	1.66324e-30	Granulocyte
LOC101745680	1.20942e-34	0.515678	0.799	0.716	1.72451e-30	Granulocyte
LOC101737178	1.37638e-34	0.488612	0.873	0.793	1.96257e-30	Granulocyte
LOC101741278	1.50898e-34	0.503477	0.654	0.49	2.15165e-30	Granulocyte
LOC101742697	2.24802e-34	0.498348	0.838	0.82	3.20545e-30	Granulocyte
LOC101745247	2.91269e-34	0.382017	0.419	0.23	4.1532e-30	Granulocyte
LOC692779	3.41573e-34	0.32281	0.983	0.973	4.87049e-30	Granulocyte
LOC101738264	3.94901e-34	0.415392	0.895	0.909	5.63089e-30	Granulocyte
LOC101741858	1.59113e-33	0.38469	0.396	0.21	2.26879e-29	Granulocyte
GSTd3	1.9101e-33	0.402149	0.421	0.233	2.72361e-29	Granulocyte
LOC101745661	3.0956e-33	0.464113	0.653	0.503	4.41402e-29	Granulocyte
LOC119630916	3.10607e-33	0.409413	0.768	0.653	4.42895e-29	Granulocyte
Ter94	3.31401e-33	0.466697	0.855	0.807	4.72544e-29	Granulocyte
ACBP-like	5.61628e-33	0.740399	0.337	0.167	8.00825e-29	Granulocyte
LOC101736808	7.21064e-33	0.491675	0.918	0.893	1.02816e-28	Granulocyte
LOC101746635	9.60961e-33	0.466032	0.757	0.639	1.37023e-28	Granulocyte
LOC101738032	1.24211e-32	0.404699	0.632	0.463	1.77113e-28	Granulocyte
LOC101746678	2.64429e-32	0.503191	0.688	0.558	3.77049e-28	Granulocyte
RpS4	2.83466e-32	0.342953	0.972	0.969	4.04194e-28	Granulocyte
-Bre4	3.40863e-32	0.623806	0.841	0.782	4.86037e-28	Granulocyte
LOC101736861	5.17837e-32	0.497764	0.571	0.409	7.38384e-28	Granulocyte
RpL9	7.6821e-32	0.37066	0.934	0.931	1.09539e-27	Granulocyte
RpL10	7.71729e-32	0.309427	0.99	0.989	1.10041e-27	Granulocyte
LOC101739918	8.29982e-32	0.430751	0.457	0.278	1.18347e-27	Granulocyte
LOC101742325	9.46018e-32	0.498375	0.817	0.716	1.34893e-27	Granulocyte
LOC100101187	1.31854e-31	0.384237	0.887	0.834	1.8801e-27	Granulocyte
LOC733082	1.44014e-31	0.461932	0.586	0.423	2.0535e-27	Granulocyte
LOC101742407	1.47886e-31	0.498811	0.602	0.446	2.1087e-27	Granulocyte
LOC101740454	1.51337e-31	0.47383	0.728	0.636	2.15792e-27	Granulocyte
LOC101741167	1.65492e-31	0.342539	0.363	0.188	2.35974e-27	Granulocyte
LOC101737256	3.19764e-31	0.584143	0.888	0.855	4.55952e-27	Granulocyte
LOC101742875	4.3399e-31	0.301976	0.155	0.047	6.18826e-27	Granulocyte
LOC692955	5.33964e-31	0.376324	0.899	0.866	7.61379e-27	Granulocyte
LOC101746261	7.44633e-31	0.57804	0.808	0.753	1.06177e-26	Granulocyte
LOC101741761	9.05916e-31	0.473044	0.911	0.821	1.29175e-26	Granulocyte
RpL4	1.20455e-30	0.343274	0.963	0.97	1.71757e-26	Granulocyte
LOC101741451	2.09291e-30	0.480152	0.59	0.459	2.98428e-26	Granulocyte
LOC101736018	2.80562e-30	0.545732	0.789	0.641	4.00053e-26	Granulocyte
serpin-2	3.6251e-30	0.597716	0.813	0.753	5.16903e-26	Granulocyte
LOC101745715	4.24374e-30	0.526172	0.639	0.499	6.05116e-26	Granulocyte
LOC101739123	4.41081e-30	0.309696	0.403	0.227	6.28937e-26	Granulocyte
LOC101742410	4.87833e-30	0.487828	0.787	0.749	6.95602e-26	Granulocyte
LOC101739143	5.33874e-30	0.258071	0.326	0.163	7.61251e-26	Granulocyte
LOC101738129	8.43002e-30	0.423191	0.684	0.566	1.20204e-25	Granulocyte
LOC101737901	1.19928e-29	0.455253	0.522	0.348	1.71005e-25	Granulocyte
LOC101735961	2.10842e-29	0.406733	0.665	0.528	3.00639e-25	Granulocyte
LOC101736831	2.25236e-29	0.415412	0.611	0.429	3.21164e-25	Granulocyte
LOC101740316	2.42472e-29	0.474952	0.696	0.57	3.45741e-25	Granulocyte
EcR	2.82006e-29	0.541347	0.791	0.663	4.02113e-25	Granulocyte
LOC101741915	2.99841e-29	0.451883	0.843	0.82	4.27543e-25	Granulocyte
LOC119628783	3.04023e-29	0.847529	0.424	0.254	4.33507e-25	Granulocyte
LOC119630072	3.11413e-29	0.397557	0.4	0.231	4.44044e-25	Granulocyte
RpL21	3.52282e-29	0.282722	0.981	0.978	5.02319e-25	Granulocyte
LOC101741728	4.74958e-29	0.270586	0.393	0.215	6.77242e-25	Granulocyte
LOC101743050	7.79466e-29	0.414664	0.644	0.494	1.11144e-24	Granulocyte
LOC693079	1.81565e-28	0.459481	0.729	0.62	2.58894e-24	Granulocyte
LOC119630545	2.31453e-28	0.294791	0.26	0.117	3.30029e-24	Granulocyte
LOC101736905	2.80302e-28	0.566135	0.675	0.541	3.99683e-24	Granulocyte
htra2	2.94932e-28	0.484658	0.599	0.455	4.20544e-24	Granulocyte
LOC101736363	4.24984e-28	0.393985	0.738	0.622	6.05985e-24	Granulocyte
Anxb13	4.58025e-28	0.524253	0.777	0.738	6.53098e-24	Granulocyte
LOC101741970	4.67725e-28	0.426534	0.808	0.753	6.66928e-24	Granulocyte
LOC101744405	5.21946e-28	0.416588	0.349	0.182	7.44242e-24	Granulocyte
LOC110386865	6.65544e-28	0.658549	0.37	0.197	9.48999e-24	Granulocyte
LOC101736541	7.48582e-28	0.492999	0.764	0.655	1.0674e-23	Granulocyte
LOC101741026	7.68056e-28	0.475062	0.813	0.797	1.09517e-23	Granulocyte
Chc	7.70601e-28	0.379157	0.805	0.78	1.0988e-23	Granulocyte
LOC101735848	8.01484e-28	0.524877	0.681	0.576	1.14284e-23	Granulocyte
LOC101739542	9.15757e-28	0.353314	0.576	0.42	1.30578e-23	Granulocyte
Mtap	1.093e-27	0.266715	0.353	0.19	1.55851e-23	Granulocyte
LOC101743990	1.38572e-27	0.35234	0.485	0.321	1.9759e-23	Granulocyte
RpL28	1.85399e-27	0.273339	0.951	0.951	2.64361e-23	Granulocyte
LOC119628362	1.93735e-27	0.566707	0.492	0.319	2.76247e-23	Granulocyte
RpSA	2.12596e-27	0.296124	0.946	0.941	3.0314e-23	Granulocyte
LOC101746104	2.57266e-27	0.544138	0.764	0.694	3.66836e-23	Granulocyte
LOC101742323	2.906e-27	0.469848	0.782	0.664	4.14366e-23	Granulocyte
LOC101744721	3.89004e-27	0.25485	0.119	0.032	5.54681e-23	Granulocyte
RpL7	5.06386e-27	0.288486	0.96	0.952	7.22056e-23	Granulocyte
LOC101742228	5.54801e-27	0.455547	0.661	0.551	7.91091e-23	Granulocyte
LOC101737542	5.69093e-27	0.576033	0.452	0.292	8.11469e-23	Granulocyte
LOC101736019	9.6481e-27	0.439701	0.632	0.505	1.37572e-22	Granulocyte
LOC101739652	1.05646e-26	0.367543	0.574	0.42	1.5064e-22	Granulocyte
LOC101740831	1.05982e-26	0.549897	0.625	0.475	1.5112e-22	Granulocyte
LOC101743448	1.36639e-26	0.37866	0.476	0.309	1.94834e-22	Granulocyte
LOC101740771	1.76552e-26	0.454228	0.747	0.673	2.51745e-22	Granulocyte
RpS27a	1.88115e-26	0.301774	0.97	0.961	2.68233e-22	Granulocyte
LOC101740811	2.55289e-26	0.393263	0.901	0.902	3.64016e-22	Granulocyte
LOC101744183	4.05687e-26	0.351872	0.41	0.244	5.78469e-22	Granulocyte
LOC101739390	4.85837e-26	0.463158	0.743	0.631	6.92755e-22	Granulocyte
LOC101738690	6.86714e-26	0.39197	0.743	0.655	9.79185e-22	Granulocyte
RpS28	6.8834e-26	0.251205	0.972	0.964	9.81504e-22	Granulocyte
Vps37A	7.38878e-26	0.356063	0.64	0.533	1.05357e-21	Granulocyte
LOC101742110	8.65215e-26	0.356238	0.651	0.523	1.23371e-21	Granulocyte
LOC101739477	9.74311e-26	0.291751	0.454	0.29	1.38927e-21	Granulocyte
LOC101735425	1.14694e-25	0.416488	0.841	0.802	1.63542e-21	Granulocyte
LOC101744608	1.20583e-25	0.424547	0.763	0.697	1.71939e-21	Granulocyte
LOC101742550	1.32846e-25	0.512198	0.672	0.551	1.89425e-21	Granulocyte
LOC101737103	1.35091e-25	0.388895	0.604	0.463	1.92626e-21	Granulocyte
LOC732882	1.48805e-25	0.354666	0.756	0.652	2.12181e-21	Granulocyte
LOC101738733	1.54423e-25	0.4456	0.604	0.483	2.20191e-21	Granulocyte
LOC101736163	1.72141e-25	0.297977	0.284	0.14	2.45456e-21	Granulocyte
LOC101741863	1.75008e-25	0.27742	0.206	0.084	2.49543e-21	Granulocyte
LOC105842466	2.07361e-25	0.495067	0.52	0.361	2.95676e-21	Granulocyte
LOC100862840	2.08691e-25	0.421252	0.574	0.428	2.97573e-21	Granulocyte
LOC101745609	2.64543e-25	0.45338	0.831	0.778	3.77212e-21	Granulocyte
LOC101744645	2.87e-25	0.273412	0.316	0.166	4.09234e-21	Granulocyte
VIG	4.8132e-25	0.279893	0.803	0.748	6.86315e-21	Granulocyte
RpL8	4.90963e-25	0.278155	0.965	0.969	7.00063e-21	Granulocyte
LOC101746425	5.31127e-25	0.371076	0.892	0.869	7.57334e-21	Granulocyte
LOC101741505	9.01218e-25	0.496281	0.834	0.769	1.28505e-20	Granulocyte
LOC101737556	3.13149e-24	0.325179	0.443	0.28	4.4652e-20	Granulocyte
lasp	3.5108e-24	0.285816	0.337	0.185	5.00606e-20	Granulocyte
CecA	3.72895e-24	1.10331	0.667	0.562	5.3171e-20	Granulocyte
LOC101735597	4.67186e-24	0.615191	0.885	0.86	6.6616e-20	Granulocyte
LOC101736734	5.1882e-24	0.383629	0.85	0.836	7.39786e-20	Granulocyte
LOC101739924	5.98277e-24	0.269271	0.476	0.312	8.53084e-20	Granulocyte
LOC101742956	7.76953e-24	0.336062	0.719	0.625	1.10786e-19	Granulocyte
LOC101742560	9.31355e-24	0.403735	0.754	0.591	1.32802e-19	Granulocyte
LOC101745914	9.53555e-24	0.306054	0.45	0.286	1.35967e-19	Granulocyte
LOC101746576	1.14471e-23	0.377422	0.522	0.375	1.63224e-19	Granulocyte
LOC101745925	1.27037e-23	0.424896	0.646	0.519	1.81142e-19	Granulocyte
LOC101736949	1.55994e-23	0.32753	0.487	0.331	2.22432e-19	Granulocyte
Per	2.96318e-23	0.64769	0.719	0.629	4.2252e-19	Granulocyte
LOC101736188	3.28002e-23	0.288615	0.417	0.26	4.67698e-19	Granulocyte
LOC101743093	4.45347e-23	0.401675	0.504	0.349	6.3502e-19	Granulocyte
LOC101736101	4.98763e-23	0.443987	0.838	0.794	7.11187e-19	Granulocyte
LOC119629027	8.47941e-23	0.327132	0.892	0.847	1.20908e-18	Granulocyte
dcr-2	8.57627e-23	0.485904	0.686	0.592	1.22289e-18	Granulocyte
LOC101740220	1.45581e-22	0.410349	0.784	0.72	2.07583e-18	Granulocyte
LOC101739953	1.47078e-22	0.387967	0.873	0.769	2.09718e-18	Granulocyte
LOC751091	1.77361e-22	0.359731	0.649	0.531	2.52899e-18	Granulocyte
LOC101745226	1.9277e-22	0.436686	0.682	0.571	2.7487e-18	Granulocyte
LOC101740671	2.88777e-22	0.480379	0.244	0.115	4.11767e-18	Granulocyte
LOC101735648	2.91117e-22	0.387507	0.691	0.577	4.15104e-18	Granulocyte
HPO	3.19586e-22	0.358081	0.428	0.274	4.55697e-18	Granulocyte
LOC101737050	3.61775e-22	0.720639	0.506	0.372	5.15855e-18	Granulocyte
LOC693084	4.05177e-22	0.376865	0.476	0.338	5.77741e-18	Granulocyte
LOC101745612	5.51247e-22	0.363765	0.693	0.585	7.86023e-18	Granulocyte
LOC101741049	6.15515e-22	0.44991	0.824	0.815	8.77662e-18	Granulocyte
RpL35A	6.79662e-22	0.281966	0.951	0.949	9.6913e-18	Granulocyte
RpS3	1.04547e-21	0.252198	0.932	0.947	1.49074e-17	Granulocyte
LOC101739269	1.07566e-21	0.391859	0.501	0.36	1.53378e-17	Granulocyte
LOC101736140	1.16452e-21	0.417063	0.782	0.647	1.66049e-17	Granulocyte
LOC101745289	1.35304e-21	0.357162	0.473	0.336	1.9293e-17	Granulocyte
LOC101746156	1.61461e-21	0.351094	0.766	0.725	2.30227e-17	Granulocyte
LOC101741510	1.74413e-21	0.397406	0.738	0.64	2.48696e-17	Granulocyte
LOC101744734	1.82562e-21	0.345048	0.309	0.171	2.60316e-17	Granulocyte
LOC100101209	1.90297e-21	0.552682	0.839	0.822	2.71345e-17	Granulocyte
LOC101742398	2.06912e-21	0.450311	0.618	0.496	2.95035e-17	Granulocyte
LOC101746999	2.32028e-21	0.359511	0.555	0.437	3.30849e-17	Granulocyte
LOC101742855	2.38988e-21	0.370754	0.604	0.468	3.40773e-17	Granulocyte
LOC101737598	2.73332e-21	0.408569	0.599	0.474	3.89744e-17	Granulocyte
LOC101743150	3.91091e-21	0.292809	0.546	0.405	5.57657e-17	Granulocyte
Lkb1	4.23641e-21	0.387686	0.663	0.551	6.0407e-17	Granulocyte
RpL6	4.41767e-21	0.256344	0.948	0.963	6.29916e-17	Granulocyte
LOC101741498	5.3378e-21	0.585432	0.534	0.379	7.61116e-17	Granulocyte
LOC692811	5.42672e-21	0.396273	0.71	0.645	7.73795e-17	Granulocyte
LOC101740050	5.69516e-21	0.318659	0.363	0.217	8.12073e-17	Granulocyte
LOC692993	6.94326e-21	0.432362	0.272	0.146	9.9004e-17	Granulocyte
LOC101735722	6.98857e-21	0.498512	0.901	0.884	9.965e-17	Granulocyte
LOC101746420	7.25363e-21	0.373198	0.632	0.517	1.0343e-16	Granulocyte
RGPC	7.31096e-21	0.335971	0.672	0.581	1.04247e-16	Granulocyte
LOC101735727	8.88585e-21	0.395285	0.815	0.741	1.26703e-16	Granulocyte
LOC101742792	9.50671e-21	1.03209	0.368	0.23	1.35556e-16	Granulocyte
LOC119630806	1.16289e-20	0.363208	0.653	0.557	1.65817e-16	Granulocyte
LOC101743691	1.94629e-20	0.324109	0.454	0.314	2.77521e-16	Granulocyte
LOC751839	2.12238e-20	0.326556	0.64	0.536	3.02631e-16	Granulocyte
LOC101741007	2.28399e-20	0.394306	0.674	0.596	3.25674e-16	Granulocyte
LOC101746338	2.53407e-20	0.373271	0.565	0.446	3.61333e-16	Granulocyte
LOC692957	2.81995e-20	0.367431	0.796	0.739	4.02096e-16	Granulocyte
LOC101744668	2.96793e-20	0.433622	0.684	0.576	4.23197e-16	Granulocyte
LOC101738699	3.03609e-20	0.381249	0.579	0.458	4.32916e-16	Granulocyte
LOC101736146	3.54102e-20	0.401216	0.442	0.298	5.04914e-16	Granulocyte
LOC101743826	3.84267e-20	0.321459	0.567	0.444	5.47926e-16	Granulocyte
LOC101746908	4.5061e-20	0.259933	0.454	0.301	6.42524e-16	Granulocyte
scf	4.62279e-20	0.403565	0.529	0.399	6.59163e-16	Granulocyte
LOC101743822	4.79408e-20	0.25111	0.346	0.206	6.83587e-16	Granulocyte
LOC101743947	5.12962e-20	0.344605	0.689	0.583	7.31432e-16	Granulocyte
LOC101743819	5.85446e-20	0.455251	0.857	0.794	8.34787e-16	Granulocyte
LOC101745975	6.53432e-20	0.372959	0.815	0.761	9.31729e-16	Granulocyte
LOC101735927	6.60783e-20	0.521659	0.729	0.64	9.42211e-16	Granulocyte
LOC101738141	7.01046e-20	0.336368	0.867	0.842	9.99622e-16	Granulocyte
LOC119630444	7.27187e-20	0.359887	0.44	0.289	1.0369e-15	Granulocyte
LOC101739168	8.13001e-20	0.265297	0.351	0.207	1.15926e-15	Granulocyte
LOC101740041	8.64195e-20	0.299707	0.81	0.741	1.23225e-15	Granulocyte
LOC101746171	1.4288e-19	0.334506	0.743	0.669	2.03732e-15	Granulocyte
LOC733046	1.5918e-19	0.305542	0.476	0.345	2.26975e-15	Granulocyte
LOC101742255	1.78983e-19	0.599542	0.705	0.619	2.55212e-15	Granulocyte
LOC101739802	2.03536e-19	0.321618	0.723	0.627	2.90222e-15	Granulocyte
LOC110385101	2.11742e-19	0.517025	0.768	0.665	3.01924e-15	Granulocyte
LOC101745847	2.14367e-19	0.570038	0.424	0.304	3.05666e-15	Granulocyte
LOC110385041	2.28376e-19	0.442433	0.637	0.539	3.25642e-15	Granulocyte
LOC101742699	3.19179e-19	0.394937	0.698	0.634	4.55118e-15	Granulocyte
LOC692959	3.48401e-19	0.385918	0.707	0.618	4.96786e-15	Granulocyte
LOC101743656	3.74076e-19	0.326986	0.414	0.281	5.33394e-15	Granulocyte
at1	4.31504e-19	0.274369	0.366	0.235	6.15281e-15	Granulocyte
LOC101745825	4.61234e-19	0.610159	0.38	0.253	6.57673e-15	Granulocyte
Jafrac1	5.92133e-19	0.356583	0.846	0.832	8.44323e-15	Granulocyte
LOC101736534	6.61993e-19	0.481733	0.736	0.635	9.43936e-15	Granulocyte
LOC100271899	7.47246e-19	0.339266	0.815	0.773	1.0655e-14	Granulocyte
LOC101737841	7.58271e-19	0.335246	0.757	0.693	1.08122e-14	Granulocyte
LOC101736510	9.23265e-19	0.391619	0.508	0.373	1.31648e-14	Granulocyte
LOC101746471	9.6471e-19	0.254802	0.366	0.224	1.37558e-14	Granulocyte
LOC101736001	1.03953e-18	0.498925	0.635	0.548	1.48226e-14	Granulocyte
LOC101736214	1.29645e-18	0.365001	0.667	0.58	1.84861e-14	Granulocyte
LOC101743989	1.39609e-18	0.354143	0.866	0.849	1.99069e-14	Granulocyte
LOC101743890	1.56922e-18	0.337849	0.892	0.829	2.23755e-14	Granulocyte
LOC101743420	1.77269e-18	0.281219	0.937	0.937	2.52768e-14	Granulocyte
LOC101735662	2.00182e-18	0.49746	0.428	0.307	2.85439e-14	Granulocyte
LOC101742097	2.17351e-18	0.318441	0.771	0.686	3.0992e-14	Granulocyte
LOC101745770	2.43938e-18	0.394606	0.576	0.455	3.47831e-14	Granulocyte
LOC101746963	2.58479e-18	0.310056	0.928	0.924	3.68565e-14	Granulocyte
LOC101743180	2.63947e-18	0.336085	0.522	0.396	3.76362e-14	Granulocyte
LOC101742750	2.6707e-18	0.331563	0.799	0.741	3.80815e-14	Granulocyte
LOC101736183	2.89163e-18	0.454695	0.527	0.423	4.12317e-14	Granulocyte
LOC101735590	3.82025e-18	0.267201	0.639	0.485	5.4473e-14	Granulocyte
LOC105841379	4.00376e-18	0.30546	0.426	0.288	5.70896e-14	Granulocyte
LOC101739441	4.32687e-18	0.288012	0.962	0.918	6.16968e-14	Granulocyte
LOC101740658	6.89481e-18	0.363736	0.548	0.419	9.83131e-14	Granulocyte
LOC732987	7.49156e-18	0.388589	0.803	0.766	1.06822e-13	Granulocyte
LOC101743893	1.20146e-17	0.417867	0.747	0.658	1.71316e-13	Granulocyte
RpL36	1.49406e-17	0.265889	0.939	0.944	2.13038e-13	Granulocyte
LOC101746258	1.62506e-17	0.332811	0.846	0.806	2.31717e-13	Granulocyte
CECA	1.87059e-17	0.86309	0.319	0.197	2.66728e-13	Granulocyte
LOC101743111	1.98219e-17	0.335045	0.839	0.812	2.82641e-13	Granulocyte
LOC101739346	2.02733e-17	0.278645	0.92	0.921	2.89077e-13	Granulocyte
[truncated: 8,250 more rows]
