# Supplementary material for: Apolipoprotein D neofunctionalization couples lipid allocation to wing evolution
Source: EMBO J. 2026 Jun 3;45(14):4956–87. doi: 10.1038/s44318-026-00821-0 (PMC13373240; doi:10.1038/s44318-026-00821-0)
Supplement: Supplementary file 6 — Dataset EV5 [file 44318_2026_821_MOESM6_ESM.xlsx]

## Sheet: Legend
Dataset EV5
Differentially expressed genes in peripodial membrane (PM) cell type
Dataset EV5. Differentially expressed genes in the peripodial membrane (PM) cell type between wild-type and ApoD2 mutant silkworm wings.

## Sheet: Dataset EV5
Dataset EV5 Differential expression genes in PM cell type
Gene	Gene id	p_val	avg_log2FC	pct.1	pct.2	up_down	Gene description	Pathway classification	WT-PM	ApoD2-PM
Arhgap7	LOC101737427	4.956e-37	-0.551262	0.897	0.863	downregulated	rho GTPase-activating protein 7, transcript variant X5	Lipid metabolic process	2.26776	1.88565
Plce1	LOC101735646	6.76989e-16	-0.356307	0.072	0.131	downregulated	1-phosphatidylinositol 4,5-bisphosphate phosphodiesterase epsilon-1, transcript variant X3	Lipid metabolic process	0.316549	0.0695757
Elovl	LOC101740518	1.17831e-32	0.341713	0.717	0.571	upregulated	elongation of very long chain fatty acids protein AAEL008004	Lipid metabolic process	0.942776	1.17963
Acsl5	LOC101742560	9.58783e-159	0.728757	0.768	0.486	upregulated	long-chain-fatty-acid--CoA ligase 5, transcript variant X7	Lipid metabolic process	0.596149	1.10128
3Hcd	LOC100862760	5.25667e-75	0.288451	0.778	0.612	upregulated	3-hydroxyacyl-CoA dehydrogenase	Lipid metabolic process	0.674245	0.874184
Stard7	LOC101737775	2.04698e-120	0.301128	0.527	0.245	upregulated	stAR-related lipid transfer protein 7, mitochondrial	Lipid metabolic process	0.187817	0.396543
Daglb	LOC101742408	4.70016e-25	0.274575	0.483	0.363	upregulated	diacylglycerol lipase-beta, transcript variant X3	Lipid metabolic process	0.3745	0.564821
apolpp	LOC100862791	2.85085e-112	0.316963	0.252	0.046	upregulated	apolipophorins, transcript variant X1	Lipid metabolic process	0.0824479	0.30215
Npc1	LOC101742149	9.50942e-249	0.82649	0.916	0.8	upregulated	NPC intracellular cholesterol transporter 1, transcript variant X6	Lipid metabolic process	1.15257	1.72545
LOC101744175	LOC101744175	6.12774e-19	0.481108	0.169	0.095	upregulated	uncharacterized LOC101744175	Lipid metabolic process	0.253259	0.586737
Acsl	LOC101738882	3.41406e-156	0.666976	0.884	0.701	upregulated	Acyl-CoA synthetase long-chain	Lipid metabolic process	1.00069	1.463
Wnt4	LOC101735411	4.28607e-17	-0.265983	0.154	0.227	downregulated	protein Wnt-4, transcript variant X2	Wnt signaling pathway	0.32212	0.137754
Wnt5b	LOC101739064	1.91612e-15	-0.299703	0.411	0.468	downregulated	protein Wnt-5b	Wnt signaling pathway	0.591738	0.384
Wnt7b	LOC101740841	5.86314e-73	-0.881573	0.691	0.72	downregulated	protein Wnt-7b, transcript variant X2	Wnt signaling pathway	1.56846	0.957404
Fzd4	LOC101742593	6.80034e-143	-0.933893	0.669	0.815	downregulated	frizzled-4	Wnt signaling pathway	1.566	0.918677
pan	LOC101742450	1.58437e-54	-0.477056	0.902	0.883	downregulated	transcription factor pangolin	Wnt signaling pathway	2.04921	1.71854
cbp	LOC101741265	5.23723e-138	0.436515	0.808	0.578	upregulated	calcyclin-binding protein	Wnt signaling pathway	0.689793	0.992362
E74	LOC693011	1.16306e-93	-0.619552	0.873	0.888	downregulated	transcription factor E74	Apoptosis	2.14858	1.71914
Pbr	LOC732875	4.66474e-37	-0.281242	0.848	0.834	downregulated	peripheral-type benzodiazepine receptor	Apoptosis	1.45706	1.26212
Tnfaip8l2	LOC101745578	5.75535e-07	-0.332956	0.774	0.757	downregulated	tumor necrosis factor, alpha-induced protein 8-like protein 2 A, transcript variant X2	Apoptosis	1.6105	1.37971
Prdx4	LOC101735759	1.00363e-58	0.250837	0.656	0.47	upregulated	peroxiredoxin-4	Apoptosis	0.41418	0.588047
Traf4	LOC101737830	8.13583e-33	0.317166	0.91	0.831	upregulated	TNF receptor-associated factor 4, transcript variant X4	Apoptosis	1.59021	1.81006
LOC101741939	LOC101741939	1.64251e-13	-0.256471	0.76	0.712	downregulated	uncharacterized LOC101741939	Energy metabolic process	0.9862	0.808428
NdufV3	LOC101746149	2.78927e-16	-0.266678	0.718	0.684	downregulated	NADH:ubiquinone oxidoreductase subunit V3	Energy metabolic process	0.927234	0.742386
cb-c19	LOC101741816	6.57029e-148	-0.657053	0.843	0.832	downregulated	cytochrome b-c1 complex subunit 9	Energy metabolic process	1.61676	1.16133
Cox6a1	LOC101738548	5.34317e-36	-0.301937	0.876	0.844	downregulated	cytochrome c oxidase subunit 6A1, mitochondrial-like	Energy metabolic process	1.62274	1.41345
Ndh2	LOC119631129	2.15262e-148	-0.861575	0.673	0.803	downregulated	NADH-ubiquinone oxidoreductase chain 2-like	Energy metabolic process	1.35727	0.760068
ATPc	LOC101741993	9.29904e-14	-0.361929	0.766	0.768	downregulated	ATP-citrate synthase	Energy metabolic process	1.13957	0.888701
Fgf16	LOC105841828	0.0277257	-0.443105	0.568	0.524	downregulated	fibroblast growth factor 16, transcript variant X2	Hippo signaling pathway	1.15943	0.852297
A3	LOC100145915	8.10786e-15	-0.412617	0.818	0.792	downregulated	actin A3	Hippo signaling pathway	1.69041	1.4044
Apkc	LOC692468	1.41985e-15	-0.26	0.81	0.779	downregulated	atypical protein kinase C	Hippo signaling pathway	1.19144	1.01122
Yap65l	LOC100144579	4.23194e-21	-0.280189	0.796	0.768	downregulated	YAP65-like protein	Hippo signaling pathway	1.07175	0.877535
Hoxtl	LOC101737806	3.22064e-05	-0.459697	0.48	0.481	downregulated	homeobox protein homothorax-like	Hippo signaling pathway	1.1812	0.862562
serrate	LOC101737017	5.38548e-61	-0.530731	0.729	0.756	downregulated	protein serrate	Notch signaling pathway	1.24841	0.880535
Notch	LOC692561	2.32514e-238	-1.14447	0.934	0.923	downregulated	Notch homolog	Notch signaling pathway	2.92233	2.12904
Lix1	LOC692948	5.7322e-62	0.352944	0.945	0.874	upregulated	Lix1 protein	Hippo signaling pathway	1.89398	2.13862
E(spl)malpha	LOC100216502	1.08344e-36	0.299373	0.799	0.653	upregulated	enhancer of split malpha	Notch signaling pathway	1.6007	1.80821
Snf4agamma	LOC100145904	4.35365e-17	-0.251878	0.746	0.727	downregulated	SNF4/AMP-activated protein kinase gamma subunit	Longevity regulating pathway	0.924068	0.74948
Hscp	LOC114252937	2.7297e-63	0.301567	0.961	0.907	upregulated	heat shock cognate protein	Longevity regulating pathway	2.16428	2.37331
Hsp19.9	LOC692533	0	1.76791	0.999	0.938	upregulated	heat shock protein hsp 19.9	Longevity regulating pathway	3.82846	5.05389
Hsp20.1	LOC692487	4.05965e-73	0.590596	0.893	0.77	upregulated	heat shock protein hsp20.1	Longevity regulating pathway	1.97415	2.38352
Hsp23.7	LOC692488	1.2863e-133	1.05036	0.859	0.671	upregulated	heat shock protein hsp23.7	Longevity regulating pathway	1.9708	2.69885
Hsp68	LOC100862772	0	1.69068	0.933	0.522	upregulated	heat shock protein 68	Longevity regulating pathway	1.60162	2.77352
ple-1	LOC101736652	6.74576e-94	0.510876	0.196	0.033	upregulated	protein lethal(2)essential for life	Longevity regulating pathway	0.0331699	0.387282
Hsp12.2	LOC101741436	0	1.51943	0.833	0.316	upregulated	heat shock protein Hsp-12.2	Longevity regulating pathway	1.56781	2.621
ple-2	LOC101745277	4.29869e-117	1.04241	0.325	0.083	upregulated	protein lethal(2)essential for life	Longevity regulating pathway	0.530787	1.25333
ple-like	LOC119630892	1.85321e-210	0.716115	0.421	0.085	upregulated	protein lethal(2)essential for life-like	Longevity regulating pathway	0.107211	0.603585
Rheb	LOC100127024	2.12733e-45	-0.256686	0.245	0.387	downregulated	ras-related GTP binding protein	Autophagy	0.327589	0.149667
Dpp	LOC100270781	1.06577e-10	-0.350524	0.636	0.621	downregulated	decapentaplegic	Autophagy	0.864077	0.621112
Pten	LOC101745952	2.11437e-60	-0.391326	0.817	0.821	downregulated	phosphatase and tensin-like protein	Autophagy	1.27311	1.00186
ABCT	LOC100862790	8.49649e-30	0.253722	0.265	0.15	upregulated	ABC transporter	Autophagy	0.209324	0.385191
Rabb	LOC692559	2.90764e-100	0.347261	0.919	0.832	upregulated	small GTP-binding protein	Autophagy	1.57234	1.81305
RGPC	LOC100379191	3.33034e-56	0.261108	0.683	0.507	upregulated	ras-related GTP-binding protein	Autophagy	0.475818	0.656804
Gadd45	LOC101742570	6.111e-192	0.702713	0.756	0.417	upregulated	growth arrest and DNA damage-inducible protein GADD45 alpha	Autophagy	0.686504	1.17359
dual oxidase-like	LOC101742234	1.01767e-63	0.41711	0.488	0.303	upregulated	dual oxidase-like	Autophagy	0.312278	0.601397
Ub	LOC101740600	4.96426e-230	0.760376	0.925	0.774	upregulated	polyubiquitin	Autophagy	1.22956	1.75661
Rps27A	LOC100033385	1.65172e-119	0.424181	0.976	0.936	upregulated	ribosomal protein S27a	Autophagy	2.51318	2.8072
Lat1	LOC101739980	3.42028e-74	0.37	0.641	0.442	upregulated	large neutral amino acids transporter small subunit 1	Autophagy	0.441439	0.697904
