# Supplementary material for: Apolipoprotein D neofunctionalization couples lipid allocation to wing evolution
Source: EMBO J. 2026 Jun 3;45(14):4956–87. doi: 10.1038/s44318-026-00821-0 (PMC13373240; doi:10.1038/s44318-026-00821-0)
Supplement: Supplementary file 7 — Dataset EV6 [file 44318_2026_821_MOESM7_ESM.xlsx]

## Sheet: Legend
Dataset EV6
Differentially expressed genes in Pouch/Hinge cell type
Dataset EV6. Differentially expressed genes in the Pouch/Hinge cell type between wild-type and ApoD2 mutant silkworm wings.

## Sheet: Dataset EV6
Dataset EV6 Differential expression genes in Pouch/Hinge cell type
Gene	Gene id	p_val	avg_log2FC	pct.1	pct.2	up_down	Gene description	Pathway classification	WT-Pouch/Hinge	ApoD2-Pouch/Hinge
3Hcd	LOC100862760	2.76929e-12	0.329789	0.643	0.526	upregulated	3-hydroxyacyl-CoA dehydrogenase	Lipid metabolic process	0.546902	0.775494
Acsl	LOC101738882	2.66791e-41	0.794345	0.909	0.744	upregulated	Acyl-CoA synthetase long-chain	Lipid metabolic process	1.16383	1.71443
Acsl5	LOC101742560	2.69079e-30	0.832481	0.776	0.563	upregulated	long-chain-fatty-acid--CoA ligase 5	Lipid metabolic process	0.902017	1.47905
Wnt4	LOC101735411	1.48486e-10	-0.375095	0.112	0.238	downregulated	protein Wnt-4, transcript variant X2	Wnt signaling pathway	0.40902	0.149024
Wnt5b	LOC101739064	1.12315e-11	-0.467154	0.232	0.382	downregulated	protein Wnt-5b	Wnt signaling pathway	0.612155	0.288348
Wnt7b	LOC101740841	0.0198152	-0.289955	0.148	0.186	downregulated	protein Wnt-7b, transcript variant X2	Wnt signaling pathway	0.381806	0.180824
pan	LOC101742450	3.45309e-08	-0.290891	0.825	0.852	downregulated	protein pangolin, isoforms A/H/I/S, transcript variant X6	Wnt signaling pathway	1.5574	1.35577
Fzd4	LOC101742593	1.48387e-12	-0.452325	0.454	0.609	downregulated	frizzled-4	Wnt signaling pathway	0.871818	0.558291
fez1	LOC100174824	4.56883e-18	-0.519123	0.852	0.899	downregulated	fez1	Wnt signaling pathway	1.95185	1.59202
cbp	LOC101741265	1.40396e-25	0.493932	0.714	0.555	upregulated	calcyclin-binding protein	Wnt signaling pathway	0.65122	0.993587
E74	LOC693011	7.14994e-61	-1.02339	0.788	0.961	downregulated	transcription factor E74	Apoptosis	2.75677	2.04741
EcR	LOC692756	1.70271e-13	-0.540135	0.75	0.824	downregulated	ecdysone receptor	Apoptosis	1.56842	1.19403
cb-c16	LOC101736448	5.80754e-14	-0.352213	0.674	0.773	downregulated	cytochrome b-c1 complex subunit 6, mitochondrial	Energy metabolic process	1.07655	0.832416
cb-c19	LOC101741816	7.02967e-47	-0.681507	0.789	0.881	downregulated	cytochrome b-c1 complex subunit 9	Energy metabolic process	1.65811	1.18573
Uqcr11	LOC100484985	6.41928e-12	-0.335986	0.685	0.757	downregulated	ubiquinol-cytochrome c reductase, complex III subunit XI	Energy metabolic process	1.12898	0.896095
ATPc	LOC101741993	2.6954e-16	-0.362368	0.855	0.921	downregulated	ATP-citrate synthase	Energy metabolic process	1.6581	1.40692
Nc73EF	LOC101736848	3.98653e-15	0.340855	0.767	0.625	upregulated	oxoglutarate dehydrogenase Nc73EF	Energy metabolic process	0.759268	0.995531
A3	LOC100145915	2.519e-05	-0.401784	0.592	0.66	downregulated	actin A3	Hippo signaling pathway	1.09891	0.820411
Apkc	LOC692468	6.99001e-08	-0.338793	0.846	0.877	downregulated	atypical protein kinase C	Hippo signaling pathway	1.50121	1.26638
Yap65l	LOC100144579	1.65323e-13	-0.392629	0.587	0.732	downregulated	YAP65-like protein	Hippo signaling pathway	1.01983	0.747683
Fng	LOC114243226	1.21496e-11	-0.327777	0.694	0.811	downregulated	fringe	Notch signaling pathway	1.19298	0.965783
Gro	LOC100188955	6.74135e-06	-0.298681	0.777	0.829	downregulated	groucho	Notch signaling pathway	1.34431	1.13728
shp	LOC101739888	6.34905e-38	-0.682483	0.951	0.955	downregulated	suppressor of hairless protein	Notch signaling pathway	2.7251	2.25204
Notch	LOC692561	4.51465e-27	-0.562086	0.943	0.976	downregulated	Notch homolog	Notch signaling pathway	2.37918	1.98957
Hsc70-4	LOC692436	3.7819e-11	0.259843	0.976	0.951	upregulated	heat shock cognate protein	Longevity regulating pathway	2.42248	2.60259
Hsp19.9	LOC692533	4.34103e-135	1.32091	1	0.974	upregulated	heat shock protein hsp 19.9	Longevity regulating pathway	3.99682	4.9124
Hsp20.1	LOC692487	8.69878e-07	0.347045	0.895	0.848	upregulated	heat shock protein hsp20.1	Longevity regulating pathway	2.13045	2.371
Hsp23.7	LOC692488	1.91283e-25	0.83141	0.851	0.676	upregulated	heat shock protein hsp23.7	Longevity regulating pathway	1.71485	2.29114
Hsp68	LOC100862772	5.35044e-81	1.34566	0.964	0.65	upregulated	heat shock protein 68	Longevity regulating pathway	1.74843	2.68116
ple-1	LOC101736652	1.92705e-16	0.297352	0.151	0.029	upregulated	protein lethal(2)essential for life	Longevity regulating pathway	0.0532009	0.25931
Hsp12.2	LOC101741436	1.18356e-58	1.283	0.921	0.531	upregulated	heat shock protein Hsp-12.2	Longevity regulating pathway	1.9307	2.82001
ple-like	LOC119630892	1.08276e-63	1.05452	0.57	0.178	upregulated	protein lethal(2)essential for life-like	Longevity regulating pathway	0.18966	0.920599
Time	LOC692772	4.00722e-27	0.896264	0.626	0.362	upregulated	time interval measuring enzyme-esterase A4	Longevity regulating pathway	0.71394	1.33518
mrp49	LOC101735703	4.9777e-57	-0.484294	0.028	0.371	downregulated	multidrug resistance protein homolog 49	Autophagy	0.353813	0.0181256
IQ1-like	LOC101740670	9.94e-14	-0.652912	0.417	0.583	downregulated	IQ and AAA domain-containing protein 1-like, transcript variant X2	Autophagy	0.940899	0.488334
Rheb	LOC100127024	1.55062e-15	-0.264721	0.212	0.404	downregulated	ras-related GTP binding protein	Autophagy	0.362398	0.178907
sty	LOC101741873	3.63835e-09	-0.272077	0.68	0.743	downregulated	sprouty signaling antagonist	Autophagy	1.07284	0.884246
tramtrack	LOC101740816	5.66368e-57	-0.746337	0.945	0.975	downregulated	protein tramtrack	Autophagy	2.45545	1.93813
bab 1	LOC101745447	2.2829e-55	-0.950707	0.984	0.995	downregulated	protein bric-a-brac 1	Autophagy	3.33058	2.6716
Smox	LOC101738552	4.74019e-08	-0.269542	0.752	0.829	downregulated	Smad on X	Autophagy	1.22257	1.03574
tor1	LOC101740431	2.5443e-05	-0.250735	0.568	0.639	downregulated	tor1	Autophagy	0.82292	0.649124
ATPD	LOC101735553	1.3391e-14	0.470928	0.815	0.676	upregulated	ATP-binding cassette sub-family D member, transcript variant X2	Autophagy	0.982277	1.3087
ABCA3	LOC101740098	1.45482e-11	0.315927	0.546	0.394	upregulated	ATP-binding cassette sub-family A member 3	Autophagy	0.432118	0.651102
3pdp	LOC101746352	3.92372e-16	0.392135	0.768	0.596	upregulated	3-phosphoinositide-dependent protein kinase 1, transcript variant X1	Autophagy	0.876323	1.14813
mrp1	LOC101746706	1.78404e-14	0.377471	0.72	0.554	upregulated	multidrug resistance-associated protein 1, transcript variant X2	Autophagy	0.674995	0.936638
Gadd45	LOC101742570	1.83736e-12	0.255727	0.487	0.312	upregulated	growth arrest and DNA damage-inducible protein GADD45 alpha	Autophagy	0.393848	0.571105
Ub	LOC101740600	1.96861e-50	0.780896	0.937	0.82	upregulated	polyubiquitin	Autophagy	1.33427	1.87554
Rps27A	LOC100033385	4.60461e-35	0.493484	0.976	0.924	upregulated	ribosomal protein S27a	Autophagy	2.56067	2.90272
selenoprotein F	LOC101740785	7.77174e-56	0.83664	0.725	0.459	upregulated	selenoprotein F	Autophagy	0.475974	1.05589
cathepsin B	LOC692390	4.003e-05	1.13824	0.398	0.348	upregulated	cathepsin B	Autophagy	0.716096	1.50506
