# Supplementary material for: Apolipoprotein D neofunctionalization couples lipid allocation to wing evolution
Source: EMBO J. 2026 Jun 3;45(14):4956–87. doi: 10.1038/s44318-026-00821-0 (PMC13373240; doi:10.1038/s44318-026-00821-0)
Supplement: Supplementary file 8 — Dataset EV7 [file 44318_2026_821_MOESM8_ESM.xlsx]

## Sheet: Legend
Dataset EV7
Differentially expressed genes in Notum cell type
Dataset EV7. Differentially expressed genes in the Notum cell type between wild-type and ApoD2 mutant silkworm wings.

## Sheet: Dataset EV7
Dataset EV7 Differential expression genes in Notum cell type
Gene	Gene id	p_val	avg_log2FC	pct.1	pct.2	up_down	Gene description	Pathway classification	WT-Notum	ApoD2-Notum
peCoA	LOC101745599	6.80799e-06	-0.363597	0.685	0.779	downregulated	probable enoyl-CoA hydratase, mitochondrial	Lipid metabolic process	1.09619	0.844164
Orp8	LOC101743341	0.00279648	-0.305318	0.708	0.812	downregulated	Oxysterol-binding protein-related protein 8	Lipid metabolic process	1.04144	0.829813
PLCg	LOC100329155	0.000306359	-0.27612	0.393	0.586	downregulated	small wing phospholipase C gamma 1	Lipid metabolic process	0.574832	0.38344
CoAd	LOC101746115	2.02292e-06	0.328618	0.37	0.171	upregulated	very-long-chain (3R)-3-hydroxyacyl-CoA dehydratase	Lipid metabolic process	0.11442	0.3422
apolpp	LOC100862791	1.15246e-05	0.344903	0.187	0.044	upregulated	retinoid- and fatty-acid binding glycoprotein apolipophorin	Lipid metabolic process	0.0347428	0.273811
Stard7	LOC101737775	2.40248e-09	0.39349	0.621	0.337	upregulated	stAR-related lipid transfer protein 7, mitochondrial	Lipid metabolic process	0.334075	0.606822
plrp3	LOC101739598	0.000336879	0.259773	0.288	0.138	upregulated	pancreatic lipase-related protein 3	Lipid metabolic process	0.132133	0.312194
Npc1	LOC101742149	6.89674e-14	0.876544	0.936	0.878	upregulated	Niemann-Pick type C-1a	Lipid metabolic process	1.36248	1.97006
Orp1	LOC101745219	1.11671e-05	0.331256	0.479	0.304	upregulated	oxysterol-binding protein-related protein 1	Lipid metabolic process	0.263748	0.493357
Skap	LOC733106	0.00028489	-0.28101	0.84	0.851	downregulated	S-phase kinase-associated protein	Wnt signaling pathway	1.63027	1.43549
cbp	LOC101741265	0.0178435	0.272314	0.817	0.773	upregulated	calcyclin-binding protein	Wnt signaling pathway	1.03829	1.22704
E74	LOC693011	4.68361e-10	-0.68113	0.854	0.923	downregulated	transcription factor E74	Apoptosis	1.97081	1.49868
EcR	LOC692756	0.0244963	-0.436532	0.89	0.917	downregulated	ecdysone receptor	Apoptosis	1.85304	1.55045
Prdx4	LOC101735759	6.98213e-05	0.412746	0.648	0.547	upregulated	peroxiredoxin-4	Apoptosis	0.459072	0.745165
cass	LOC101745719	0.0017132	0.260748	0.772	0.718	upregulated	apoptosis inhibitor cassowary	Apoptosis	0.733108	0.913845
cb-c19	LOC101741816	7.66779e-19	-0.922801	0.712	0.823	downregulated	cytochrome b-c1 complex subunit 9	Energy metabolic process	1.63368	0.994043
Cox6a1	LOC101738548	4.11423e-12	-0.545466	0.9	0.961	downregulated	cytochrome c oxidase subunit 6A1, mitochondrial-like	Energy metabolic process	2.17477	1.79668
LOC101741939	LOC101741939	5.64528e-12	-0.630926	0.74	0.807	downregulated	uncharacterized LOC101741939	Energy metabolic process	1.30756	0.870236
mrcⅢ-2	LOC101741196	3.6808e-06	-0.449043	0.425	0.613	downregulated	mitochondrial respiratory chain complex III	Energy metabolic process	0.64452	0.333267
pc	LOC101737640	0.0043979	-0.253958	0.607	0.746	downregulated	pyruvate carboxylase, mitochondrial	Energy metabolic process	0.879971	0.70394
RpS29	LOC101736280	3.63513e-18	-0.586844	0.968	0.989	downregulated	mitochondrial respiratory chain complex III	Energy metabolic process	2.75003	2.34326
Ndh2	LOC119631129	4.1028e-07	-0.728881	0.845	0.956	downregulated	NADH-ubiquinone oxidoreductase chain 2-like	Energy metabolic process	1.84411	1.33889
NdhC2	LOC101745713	6.8286e-07	-0.373198	0.557	0.724	downregulated	NADH dehydrogenase [ubiquinone] 1 subunit C2	Energy metabolic process	0.83996	0.581279
sdf	LOC101735811	0.0422069	0.264959	0.607	0.591	upregulated	succinate dehydrogenase [ubiquinone] flavoprotein subunit, mitochondrial	Energy metabolic process	0.462013	0.645669
mrcⅢ-5	LOC101744248	3.85269e-06	0.466271	0.543	0.348	upregulated	mitochondrial respiratory chain complex III	Energy metabolic process	0.304018	0.627213
cah	LOC101740956	0.000675435	0.281063	0.452	0.32	upregulated	cytoplasmic aconitate hydratase	Energy metabolic process	0.255712	0.450529
Nc73EF	LOC101736848	0.00106806	0.274535	0.79	0.657	upregulated	oxoglutarate dehydrogenase Nc73EF	Energy metabolic process	0.802452	0.992745
Acsl	LOC101738882	0.000313345	0.371893	0.808	0.74	upregulated	Acyl-CoA synthetase long-chain	Energy metabolic process	1.07427	1.33204
ATPc	LOC101741993	0.0278077	0.260004	0.708	0.669	upregulated	ATP-citrate synthase	Energy metabolic process	0.714499	0.89472
mrcⅢ-3	LOC101742335	2.43897e-18	0.821108	0.799	0.575	upregulated	mitochondrial respiratory chain complex III	Energy metabolic process	0.463554	1.0327
mrcⅢ-4	LOC105842320	2.76107e-08	0.470932	0.648	0.425	upregulated	mitochondrial respiratory chain complex III	Energy metabolic process	0.37354	0.699965
14-3-3zeta	LOC692854	1.01114e-05	-0.355882	0.986	0.967	downregulated	14-3-3 protein zeta	Hippo signaling pathway	3.03996	2.79328
Hoxtl	LOC101737806	0.0025484	-0.347999	0.785	0.878	downregulated	homeobox protein homothorax-like	Hippo signaling pathway	2.18042	1.93921
Dl	LOC100188969	0.0186826	-0.346737	0.411	0.519	downregulated	delta	Notch signaling pathway	0.726317	0.485977
Notch	LOC692561	0.0155529	-0.360233	0.922	0.956	downregulated	Notch homolog	Notch signaling pathway	1.9048	1.65511
SOD	LOC692639	1.81687e-05	-0.385117	0.831	0.856	downregulated	Cu/Zn superoxide dismutase	Longevity regulating pathway	1.66843	1.40149
Hsp19.9	LOC692533	3.58271e-12	0.652218	1	0.989	upregulated	heat shock protein hsp 19.9	Longevity regulating pathway	4.36358	4.81567
Hsp68	LOC100862772	3.65923e-09	0.81223	0.758	0.459	upregulated	heat shock protein 68	Longevity regulating pathway	1.29866	1.86165
Hsp12.2	LOC101741436	1.18586e-05	0.676714	0.854	0.635	upregulated	heat shock protein Hsp-12.2	Longevity regulating pathway	2.41284	2.8819
ple-2	LOC101745277	0.00223031	0.295055	0.142	0.05	upregulated	protein lethal(2)essential for life	Longevity regulating pathway	0.0711838	0.2757
ple-like	LOC119630892	2.84458e-08	0.793667	0.603	0.387	upregulated	protein lethal(2)essential for life-like	Longevity regulating pathway	0.627363	1.17749
RAB8	LOC732877	5.05054e-05	-0.31394	0.826	0.84	downregulated	small GTP binding protein RAB8	Autophagy	1.53985	1.32224
cyclin G	LOC101739346	8.053e-08	-0.449613	0.909	0.928	downregulated	cyclin G, transcript variant X2	Autophagy	2.01901	1.70736
PFN	LOC692652	0.0022598	-0.260606	0.954	0.961	downregulated	profilin	Autophagy	2.19213	2.01149
Atg8	LOC692938	0.00267583	-0.26835	0.886	0.934	downregulated	autophagy related protein Atg8	Autophagy	2.18265	1.99665
TBC1	LOC101746633	0.00105147	-0.252388	0.507	0.63	downregulated	TBC1 domain family member 15, transcript variant X4	Autophagy	0.656583	0.481641
ATPG	LOC692985	0.000177879	-0.324557	0.886	0.873	downregulated	vacuolar ATP synthase subunit G	Autophagy	1.76717	1.54221
eIF4E	LOC732913	0.000408828	-0.306175	0.785	0.823	downregulated	mRNA cap-binding protein eIF4E	Autophagy	1.48482	1.27259
ATPF	LOC732987	0.00195765	-0.287616	0.694	0.746	downregulated	vacuolar ATP synthase subunit F	Autophagy	1.12868	0.929317
mrp49	LOC101735703	3.51008e-20	-0.460759	0.014	0.365	downregulated	multidrug resistance protein homolog 49	Autophagy	0.329	0.00962635
IFT52	LOC101747159	0.0184572	-0.38124	0.429	0.525	downregulated	intraflagellar transport 52	Autophagy	0.822257	0.558002
LOC101740144	LOC101740144	0.00316734	-0.262447	0.142	0.26	downregulated	uncharacterized LOC101740144	Autophagy	0.333245	0.151331
Egfr	LOC101741679	0.0229432	-0.373745	0.685	0.74	downregulated	epidermal growth factor receptor	Autophagy	1.59388	1.33482
nmo	LOC101737550	0.0376363	-0.284789	0.968	0.989	downregulated	serine/threonine-protein kinase nemo	Autophagy	2.54768	2.35028
tor1	LOC101740431	0.000253884	-0.41837	0.607	0.735	downregulated	tor1	Autophagy	0.948419	0.658427
Ub	LOC101740600	0.0109662	0.308832	0.817	0.807	upregulated	polyubiquitin	Autophagy	1.32971	1.54377
Rps27A	LOC100033385	7.10927e-05	0.323771	0.982	0.939	upregulated	ribosomal protein S27a	Autophagy	2.67157	2.89599
ATPF1	LOC101746856	0.00189277	0.254437	0.781	0.724	upregulated	ATP-binding cassette sub-family F member 1	Autophagy	0.760508	0.93687
ABCA3	LOC101740098	0.00489557	0.328398	0.603	0.503	upregulated	phospholipid-transporting ATPase ABCA3	Autophagy	0.490682	0.71831
Pi3K92E	LOC101741278	4.36208e-05	0.270913	0.639	0.475	upregulated	phosphatidylinositol 3-kinase 92E	Autophagy	0.525507	0.713289
