# Supplementary material for: Apolipoprotein D neofunctionalization couples lipid allocation to wing evolution
Source: EMBO J. 2026 Jun 3;45(14):4956–87. doi: 10.1038/s44318-026-00821-0 (PMC13373240; doi:10.1038/s44318-026-00821-0)
Supplement: Supplementary file 9 — Dataset EV8 [file 44318_2026_821_MOESM9_ESM.xlsx]

## Sheet: Legend
Dataset EV8
Differentially expressed genes in Muscle cell type
Dataset EV8. Differentially expressed genes in the Muscle cell type between wild-type and ApoD2 mutant silkworm wings.

## Sheet: Dataset EV8
Dataset EV8 Differential expression genes in Muscle cell type
Gene	Gene id	p_val	avg_log2FC	pct.1	pct.2	up_down	Gene description	Pathway classification	WT-Muscle	ApoD2-Muscle
Aact	LOC100101202	1.47783e-06	-0.298773	0.796	0.846	downregulated	acetoacetyl-CoA thiolase	Lipid metabolic process	1.17064	0.963549
cbp	LOC101741265	1.81876e-07	0.340998	0.908	0.898	upregulated	calcyclin-binding protein	Wnt signaling pathway	1.3687	1.60506
lamin-C	LOC101743323	1.97423e-05	-0.266754	0.908	0.936	downregulated	lamin-C	Apoptosis	1.74964	1.56474
EcR	LOC692756	0.0217241	0.411945	0.636	0.618	upregulated	ecdysone receptor	Apoptosis	0.856825	1.14236
LOC101741939	LOC101741939	2.50263e-22	-0.548446	0.908	0.95	downregulated	uncharacterized LOC101741939	Energy metabolic process	1.77467	1.39452
NdhC2	LOC101745713	3.28872e-23	-0.662882	0.736	0.879	downregulated	NADH dehydrogenase [ubiquinone] 1 subunit C2	Energy metabolic process	1.33519	0.875717
Ndh2	LOC119631129	1.65182e-11	-0.69144	0.888	0.933	downregulated	NADH-ubiquinone oxidoreductase chain 2-like	Energy metabolic process	1.85994	1.38067
cb-c19	LOC101741816	1.00618e-48	-0.861691	0.888	0.957	downregulated	cytochrome b-c1 complex subunit 9	Energy metabolic process	1.8275	1.23022
Cox6a1	LOC101738548	7.35127e-23	-0.47214	0.96	0.976	downregulated	cytochrome c oxidase subunit 6A1, mitochondrial-like	Energy metabolic process	2.47976	2.1525
Lix1	LOC692948	4.43413e-14	0.456746	0.62	0.33	upregulated	Lix1 protein	Hippo signaling pathway	0.439777	0.75637
SOD	LOC692639	4.74387e-08	-0.328485	0.856	0.905	downregulated	Cu/Zn superoxide dismutase	Longevity regulating pathway	1.35803	1.13034
Hsp19.9	LOC692533	2.28093e-06	0.31018	1	0.988	upregulated	heat shock protein hsp 19.9	Longevity regulating pathway	4.64941	4.86441
Hsp12.2	LOC101741436	2.68571e-08	0.289189	0.748	0.454	upregulated	heat shock protein Hsp-12.2	Longevity regulating pathway	2.10353	2.30398
Hsp1	LOC778468	2.61056e-18	0.295971	0.284	0.045	upregulated	heat shock protein 1	Longevity regulating pathway	0.0963957	0.301547
sty	LOC101741873	0.00312012	-0.258875	0.464	0.572	downregulated	sprouty signaling antagonist	Autophagy	0.655453	0.476015
map1	LOC733101	0.00348181	-0.259377	0.976	0.974	downregulated	microtubule-associated protein 1 light chain 3	Autophagy	3.18637	3.00658
eIF4E	LOC732913	1.57707e-08	-0.267474	0.908	0.933	downregulated	mRNA cap-binding protein eIF4E	Autophagy	1.67602	1.49063
mrp49	LOC101735703	8.46178e-18	-0.300004	0.016	0.285	downregulated	multidrug resistance protein homolog 49	Autophagy	0.221034	0.0130872
Mcad	LOC101746258	0.000100178	-0.257908	0.876	0.907	downregulated	Mcad Medium-chain acyl-CoA dehydrogenase	Autophagy	1.31998	1.14121
BmEts2	LOC101736934	7.3442e-05	0.311902	0.664	0.582	upregulated	ets DNA-binding protein pokkuri-like	Autophagy	0.586807	0.803001
Mef2	LOC692449	0.00182413	0.375441	0.896	0.876	upregulated	myocyte enhancing factor 2	Autophagy	1.70818	1.96842
Ub	LOC101740600	6.07234e-07	0.355011	0.832	0.729	upregulated	polyubiquitin	Autophagy	0.88925	1.13532
Rps27A	LOC100033385	6.05068e-15	0.263459	0.992	0.99	upregulated	ribosomal protein S27a	Autophagy	3.34157	3.52418
ATPF2	LOC732866	8.8809e-07	0.29802	0.624	0.508	upregulated	ATP-binding cassette sub-family F member 2	Autophagy	0.374953	0.581525
