# Supplementary material for: Apolipoprotein D neofunctionalization couples lipid allocation to wing evolution
Source: EMBO J. 2026 Jun 3;45(14):4956–87. doi: 10.1038/s44318-026-00821-0 (PMC13373240; doi:10.1038/s44318-026-00821-0)
Supplement: Supplementary file 10 — Dataset EV9 [file 44318_2026_821_MOESM10_ESM.xlsx]

## Sheet: Legend
Dataset EV9
Differentially expressed autophagy-related genes in four wing cell types
Dataset EV9. Differentially expressed genes associated with autophagy in four wing cell types (PM, Pouch/Hinge, Notum, and Muscle) of wild-type and ApoD2 mutant silkworm wings. Expression values are presented as normalized average expression per cell type. Log2FC values are calculated between ApoD2 mutant and wild-type for each cell type.

## Sheet: Dataset EV9
Dataset EV9 Differential expression genes of autophagy in four wing cell types
Gene	Gene id	Gene description	WT-PM	ApoD2-PM	PM_log2FC	WT-Pouch/Hinge	ApoD2-Pouch/Hinge	Pouch/Hinge_log2FC	WT-Notum	ApoD2-Notum	Notum_log2FC	WT-Muscle	ApoD2-Muscle	Muscle_log2FC
Rheb	LOC100127024	ras-related GTP binding protein	0.327589	0.149667	-1.13013	0.362398	0.178907	-0.0847294	0.375232	0.353829	-1.01836	0.347272	0.174581	-0.992167
IFT52	LOC101747159	intraflagellar transport 52	0.118384	0.0622229	-0.927953	0.188289	0.112798	-0.55932	0.822257	0.558002	-0.739205	0.0473433	0.0494974	0.0641917
Egfr	LOC101741679	epidermal growth factor receptor	2.85961	1.976	-0.533232	2.36174	2.08841	-0.255897	1.59388	1.33482	-0.177444	1.60418	1.08479	-0.564422
cathepsin B	LOC692390	cathepsin B	0.497935	0.348704	-0.513955	0.716096	1.50506	0.913768	0.37022	0.69748	1.0716	0.151984	0.106109	-0.518375
Dpp	LOC100270781	decapentaplegic	0.864077	0.621112	-0.476306	0.278027	0.197004	-0.636034	0.230521	0.148336	-0.497001	0.0675026	0.0455723	-0.566786
bab 1	LOC101745447	protein bric-a-brac 1	1.81737	1.32634	-0.454401	3.33058	2.6716	-0.114764	2.10739	1.94624	-0.31807	0.432297	0.307552	-0.491194
Pten	LOC101745952	phosphatase and tensin-like protein	1.27311	1.00186	-0.345672	1.43514	1.40485	-0.088008	1.5626	1.47012	-0.0307818	1.14874	1.11201	-0.0468787
Smox	LOC101738552	Smad on X	0.850645	0.677983	-0.327309	1.22257	1.03574	-0.137413	1.09733	0.997639	-0.239258	0.777144	0.81539	0.0693075
tor1	LOC101740431	tor1	0.714698	0.58716	-0.28358	0.82292	0.649124	-0.526501	0.948419	0.658427	-0.342259	0.548675	0.439092	-0.321431
TBC1	LOC101746633	TBC1 domain family member 15, transcript variant X4	0.398212	0.335981	-0.24516	0.427511	0.440578	-0.447019	0.656583	0.481641	0.0434352	0.491391	0.350039	-0.489355
eIF4E	LOC732913	mRNA cap-binding protein eIF4E	1.32729	1.16985	-0.182159	1.35941	1.21324	-0.222514	1.48482	1.27259	-0.164112	1.67602	1.49063	-0.169125
tramtrack	LOC101740816	protein tramtrack	1.52577	1.36068	-0.165212	2.45545	1.93813	-0.115012	2.18493	2.01751	-0.341323	0.651697	0.581221	-0.165114
cyclin G	LOC101739346	cyclin G, transcript variant X2	1.79241	1.64438	-0.124365	1.98528	1.91659	-0.241879	2.01901	1.70736	-0.0508065	2.04699	1.91567	-0.095655
RAB8	LOC732877	small GTP binding protein RAB8	1.48423	1.36355	-0.122355	1.2999	1.20113	-0.219802	1.53985	1.32224	-0.114014	1.287	1.23219	-0.0627931
ATPF	LOC732987	vacuolar ATP synthase subunit F	1.16066	1.10917	-0.0654658	1.06375	0.918471	-0.280391	1.12868	0.929317	-0.211849	0.680546	0.512602	-0.408853
sty	LOC101741873	sprouty signaling antagonist	0.804184	0.769156	-0.064249	1.07284	0.884246	-0.119789	1.17705	1.08326	-0.278909	0.655453	0.476015	-0.461485
Mcad	LOC101746258	Mcad Medium-chain acyl-CoA dehydrogenase	1.00871	0.967447	-0.0602638	1.17398	1.14765	-0.235559	1.08907	0.925011	-0.0327222	1.31998	1.14121	-0.20995
nmo	LOC101737550	serine/threonine-protein kinase nemo	1.8035	1.75128	-0.0423967	2.34382	2.12096	-0.116352	2.54768	2.35028	-0.144145	1.63379	1.6713	0.0327484
map1	LOC733101	microtubule-associated protein 1 light chain 3	1.56317	1.5275	-0.0333054	2.00126	1.97094	-0.0364213	2.76768	2.69868	-0.0220207	3.18637	3.00658	-0.0837887
ATPG	LOC692985	vacuolar ATP synthase subunit G	1.64113	1.63175	-0.00826303	1.49517	1.44952	-0.196447	1.76717	1.54221	-0.0447313	1.51143	1.34528	-0.168014
PFN	LOC692652	profilin	2.17178	2.16003	-0.00782653	1.57501	1.447	-0.124068	2.19213	2.01149	-0.122294	3.09964	2.97874	-0.0573968
Atg8	LOC692938	autophagy related protein Atg8	2.13903	2.1661	0.0181481	2.00016	1.91499	-0.128503	2.18265	1.99665	-0.0627794	1.8728	1.91872	0.0349428
LOC101740144	LOC101740144	uncharacterized LOC101740144	0.0452607	0.0465299	0.0398986	0.0287219	0.0112374	-1.13888	0.333245	0.151331	-1.35384	0.080673	0.0746251	-0.112426
Mef2	LOC692449	myocyte enhancing factor 2	0.957233	1.02483	0.0984362	0.647313	0.564039	0.135197	0.517133	0.567937	-0.198669	1.70818	1.96842	0.204575
BmEts2	LOC101736934	ets DNA-binding protein pokkuri-like	1.02896	1.12003	0.122338	0.636269	0.734092	-0.0279286	0.751693	0.737281	0.206324	0.586807	0.803001	0.452516
RpS27a	LOC100033385	ribosomal protein S27a	2.51318	2.8072	0.159617	2.56067	2.90272	0.116369	2.67157	2.89599	0.180888	3.34157	3.52418	0.0767638
ATPD	LOC101735553	ATP-binding cassette sub-family D member, transcript variant X2	0.670056	0.757523	0.177008	0.982277	1.3087	-0.096539	0.807395	0.755135	0.413932	0.533976	0.473163	-0.174439
Rabb	LOC692559	small GTP-binding protein	1.57234	1.81305	0.2055	1.38552	1.52297	0.101958	1.89762	2.03659	0.136458	1.31691	1.48869	0.176893
ATPF1	LOC101746856	ATP-binding cassette sub-family F member 1	0.600317	0.71404	0.250282	0.699105	0.775376	0.300886	0.760508	0.93687	0.149386	1.00811	1.12225	0.15475
Pi3K92E	LOC101741278	phosphatidylinositol 3-kinase 92E	0.35339	0.460633	0.382355	0.377346	0.500005	0.440777	0.525507	0.713289	0.406055	0.362589	0.483992	0.416649
ATPF2	LOC732866	ATP-binding cassette sub-family F member 2	0.285225	0.374673	0.393533	0.380631	0.478316	0.243873	0.453968	0.537574	0.32957	0.374953	0.581525	0.633131
RGPC	LOC100379191	ras-related GTP-binding protein	0.475818	0.656804	0.465053	0.38097	0.50366	0.156309	0.609024	0.678716	0.402772	0.413733	0.38756	-0.0942814
Ub	LOC101740600	polyubiquitin	1.22956	1.75661	0.514655	1.33427	1.87554	0.215352	1.32971	1.54377	0.491261	0.88925	1.13532	0.352445
Lat1	LOC101739980	large neutral amino acids transporter small subunit 1	0.441439	0.697904	0.660813	0.141527	0.3061	0.0109492	0.377021	0.379893	1.11293	0.451069	0.543783	0.269684
Gadd45	LOC101742570	growth arrest and DNA damage-inducible protein GADD45 alpha	0.686504	1.17359	0.773586	0.393848	0.571105	0.116052	0.358233	0.388241	0.536116	0.693778	0.838871	0.273974
selenoprotein F	LOC101740785	selenoprotein F	0.580653	1.06214	0.871222	0.475974	1.05589	0.973333	0.591024	1.1604	1.1495	0.640111	1.22278	0.933769
ABCT	LOC100862790	ABC transporter	0.209324	0.385191	0.879835	0.122347	0.140776	0.352975	0.349947	0.44695	0.202425	0.0677612	0.112953	0.73719
dual oxidase-like	LOC101742234	dual oxidase-like	0.312278	0.601397	0.945484	0.389995	0.501907	-0.0752101	0.151265	0.143581	0.363964	0.0650463	0.127528	0.971275
