# Supplementary material for: Apolipoprotein D neofunctionalization couples lipid allocation to wing evolution
Source: EMBO J. 2026 Jun 3;45(14):4956–87. doi: 10.1038/s44318-026-00821-0 (PMC13373240; doi:10.1038/s44318-026-00821-0)
Supplement: Supplementary file 11 — Dataset EV10 [file 44318_2026_821_MOESM11_ESM.xlsx]

## Sheet: Legend
Dataset EV10
Differentially expressed energy metabolism genes in four wing cell types
Dataset EV10. Differentially expressed genes associated with energy metabolic processes in four wing cell types (PM, Pouch/Hinge, Notum, and Muscle) of wild-type and ApoD2 mutant silkworm wings. Expression values are presented as normalized average expression per cell type. Log2FC values are calculated between ApoD2 mutant and wild-type for each cell type.

## Sheet: Dataset EV10
Dataset EV10 Differential expression genes of energy metabolic process in four wing cell types
Gene	Gene id	Gene description	WT-PM	ApoD2-PM	PM_log2FC	WT-Pouch/Hinge	ApoD2-Pouch/Hinge	Pouch/Hinge_log2FC	WT-Notum	ApoD2-Notum	Notum_log2FC	WT-Muscle	ApoD2-Muscle	Muscle_log2FC
RpS29	LOC101736280	mitochondrial respiratory chain complex III	2.63966	2.23677	-0.238932	2.80256	2.46236	-0.186699	2.75003	2.34326	-0.23093	3.3109	2.85655	-0.21295
Uqcr11	LOC100484985	ubiquinol-cytochrome c reductase, complex III subunit XI	1.06715	0.864507	-0.303815	1.12898	0.896095	-0.3333	1.17923	0.90186	-0.386872	1.48682	1.24733	-0.253387
sdf	LOC101735811	succinate dehydrogenase [ubiquinone] flavoprotein subunit, mitochondrial	0.385788	0.384494	-0.00484851	0.390686	0.461682	0.240891	0.462013	0.645669	0.482861	0.402388	0.383992	-0.0675138
cb-c16	LOC101736448	cytochrome b-c1 complex subunit 6, mitochondrial	0.821408	0.718987	-0.192133	1.07655	0.832416	-0.371041	1.12195	0.810614	-0.468924	1.6045	1.13046	-0.50522
Nc73EF	LOC101736848	oxoglutarate dehydrogenase Nc73EF	0.590403	0.737408	0.320761	0.759268	0.995531	0.390857	0.802452	0.992745	0.307008	0.886032	0.838846	-0.0789537
pc	LOC101737640	pyruvate carboxylase, mitochondrial	1.00583	0.74819	-0.42691	0.855932	0.725654	-0.238214	0.879971	0.70394	-0.322003	0.521052	0.432182	-0.269789
Cox6a1	LOC101738548	cytochrome c oxidase subunit 6A1, mitochondrial-like	1.62274	1.41345	-0.199208	1.62855	1.39095	-0.227518	2.17477	1.79668	-0.275528	2.47976	2.1525	-0.204188
Acsl	LOC101738882	Acyl-CoA synthetase long-chain	1.00069	1.463	0.547938	1.16383	1.71443	0.558848	1.07427	1.33204	0.310288	0.849659	0.928752	0.128409
cah	LOC101740956	cytoplasmic aconitate hydratase	0.241629	0.285341	0.23989	0.400737	0.512314	0.354372	0.255712	0.450529	0.817103	0.188151	0.173316	-0.11849
mrcⅢ-2	LOC101741196	mitochondrial respiratory chain complex III	0.605469	0.484496	-0.321568	0.628835	0.527278	-0.254117	0.64452	0.333267	-0.951547	0.70194	0.497874	-0.495567
cb-c19	LOC101741816	cytochrome b-c1 complex subunit 9	1.61676	1.16133	-0.477332	1.65811	1.18573	-0.48377	1.63368	0.994043	-0.716746	1.8275	1.23022	-0.570955
LOC101741939	LOC101741939	uncharacterized LOC101741939	0.9862	0.808428	-0.286761	1.06607	0.883009	-0.271804	1.30756	0.870236	-0.587399	1.77467	1.39452	-0.347785
ATPc	LOC101741993	ATP-citrate synthase	1.13957	0.888701	-0.358721	1.6581	1.40692	-0.236985	0.714499	0.89472	0.324504	0.390482	0.428457	0.133893
mrcⅢ-3	LOC101742335	mitochondrial respiratory chain complex III	0.249919	0.604547	1.2744	0.322522	0.748259	1.21414	0.463554	1.0327	1.15562	0.295806	0.749507	1.34129
mrcⅢ-5	LOC101744248	mitochondrial respiratory chain complex III	0.139273	0.190389	0.451036	0.220562	0.30345	0.460269	0.304018	0.627213	1.0448	0.417646	0.588911	0.49577
NdhC2	LOC101745713	NADH dehydrogenase [ubiquinone] 1 subunit C2	0.727028	0.59083	-0.299269	0.820142	0.614643	-0.416125	0.83996	0.581279	-0.53109	1.33519	0.875717	-0.60851
NdufV3	LOC101746149	NADH:ubiquinone oxidoreductase subunit V3	0.927234	0.742386	-0.320763	0.891144	0.686618	-0.37615	0.912437	0.636106	-0.520459	1.57739	1.29817	-0.281062
mrcⅢ-4	LOC105842320	mitochondrial respiratory chain complex III	0.375227	0.484735	0.369434	0.405088	0.590333	0.543293	0.37354	0.699965	0.90602	0.508797	0.661867	0.379452
Ndh2	LOC119631129	NADH-ubiquinone oxidoreductase chain 2-like	1.35727	0.760068	-0.836503	1.65372	0.964076	-0.778498	1.84411	1.33889	-0.461888	1.85994	1.38067	-0.429888
