# Supplementary material for: Apolipoprotein D neofunctionalization couples lipid allocation to wing evolution
Source: EMBO J. 2026 Jun 3;45(14):4956–87. doi: 10.1038/s44318-026-00821-0 (PMC13373240; doi:10.1038/s44318-026-00821-0)
Supplement: Supplementary file 12 — Dataset EV11 [file 44318_2026_821_MOESM12_ESM.xlsx]

## Sheet: Legend
Dataset EV11
Differentially expressed lipid metabolism genes in four wing cell types
Dataset EV11. Differentially expressed genes associated with lipid metabolic processes in four wing cell types (PM, Pouch/Hinge, Notum, and Muscle) of wild-type and ApoD2 mutant silkworm wings. Expression values are presented as normalized average expression per cell type. Log2FC values are calculated between ApoD2 mutant and wild-type for each cell type.

## Sheet: Dataset EV11
Dataset EV11 Differential expression genes of lipid metabolic process in four wing cell types
Gene	Gene id	Gene description	WT-PM	ApoD2-PM	PM_log2FC	WT-Pouch/Hinge	ApoD2-Pouch/Hinge	Pouch/Hinge_log2FC	WT-Notum	ApoD2-Notum	Notum_log2FC	WT-Muscle	ApoD2-Muscle	Muscle_log2FC
3HCD	LOC100862760	3-hydroxyacyl-CoA dehydrogenase	0.674245	0.874184	0.374664	0.546902	0.775494	0.503834	0.591446	0.759531	0.360863	0.942464	0.979689	0.0558873
Aact	LOC100101202	acetoacetyl-CoA thiolase	0.442971	0.433445	-0.0313645	0.403505	0.446942	0.147502	0.472383	0.478797	0.0194556	1.17064	0.963549	-0.280871
PLCg	LOC100329155	small wing phospholipase C gamma 1	0.323939	0.295941	-0.130411	0.453451	0.433847	-0.0637606	0.574832	0.38344	-0.584139	0.325674	0.330456	0.021031
apolpp	LOC100862791	apolipophorins, transcript variant X1	0.0824479	0.30215	1.87371	0.0350242	0.158395	2.17711	0.0347428	0.273811	2.9784	0.0284627	0.169498	2.57413
LOC101744175	LOC101744175	uncharacterized LOC101744175	0.253259	0.586737	1.2121	0.569173	0.749241	0.396562	0.299458	0.3259	0.122071	0.068366	0.123291	0.850719
Plce1	LOC101735646	1-phosphatidylinositol 4,5-bisphosphate phosphodiesterase epsilon-1, transcript variant X3	0.316549	0.0695757	-2.18577	0.355285	0.0566434	-2.649	0.104997	0.0720313	-0.543647	0.11211	0.0618062	-0.859096
Arhgap7	LOC101737427	rho GTPase-activating protein 7, transcript variant X5	2.26776	1.88565	-0.266203	2.978	2.73177	-0.124505	2.30041	2.03895	-0.174065	1.76502	1.83441	0.0556295
Stard7	LOC101737775	stAR-related lipid transfer protein 7, mitochondrial	0.187817	0.396543	1.07815	0.294536	0.543255	0.883186	0.334075	0.606822	0.861101	0.273528	0.45482	0.73361
plrp3	LOC101739598	pancreatic lipase-related protein 3	0.112156	0.193495	0.786788	0.131551	0.208691	0.665753	0.132133	0.312194	1.24045	0.310917	0.399296	0.360929
Elovl	LOC101740518	elongation of very long chain fatty acids protein AAEL008004	0.942776	1.17963	0.323351	0.26821	0.341097	0.346818	0.0657279	0.0984431	0.582786	0.0544401	0.0965942	0.827268
Npc1	LOC101742149	Niemann-Pick type C-1a	1.15257	1.72545	0.582116	1.44169	2.21335	0.618473	1.36248	1.97006	0.531999	0.795696	1.33896	0.750827
Daglb	LOC101742408	diacylglycerol lipase-beta, transcript variant X3	0.3745	0.564821	0.592828	0.330051	0.613679	0.894797	0.326783	0.362774	0.150738	0.0619788	0.13314	1.1031
Acsl5	LOC101742560	long-chain-fatty-acid--CoA ligase 5	0.596149	1.10128	0.885442	0.902017	1.47905	0.713443	1.15104	0.92908	-0.309065	0.302149	0.411616	0.446037
Orp8	LOC101743341	Oxysterol-binding protein-related protein 8	0.880271	0.722517	-0.284916	0.944089	0.800135	-0.238679	1.04144	0.829813	-0.327726	0.767141	0.684636	-0.164154
Orp1	LOC101745219	oxysterol-binding protein-related protein 1	0.21759	0.257815	0.244725	0.257191	0.334771	0.380336	0.263748	0.493357	0.903471	0.169711	0.211708	0.318991
peCoA	LOC101745599	probable enoyl-CoA hydratase, mitochondrial	0.805884	0.641071	-0.330088	0.843806	0.723798	-0.221324	1.09619	0.844164	-0.376903	1.19495	1.03404	-0.208652
CoAd	LOC101746115	very-long-chain (3R)-3-hydroxyacyl-CoA dehydratase	0.0866493	0.125836	0.538283	0.159996	0.27711	0.792419	0.11442	0.3422	1.58051	0.0767254	0.174077	1.18195
