# Supplementary material for: Apolipoprotein D neofunctionalization couples lipid allocation to wing evolution
Source: EMBO J. 2026 Jun 3;45(14):4956–87. doi: 10.1038/s44318-026-00821-0 (PMC13373240; doi:10.1038/s44318-026-00821-0)
Supplement: Supplementary file 13 — Dataset EV12 [file 44318_2026_821_MOESM13_ESM.xlsx]

## Sheet: Legend
Dataset EV12
Differentially expressed Wnt signaling pathway genes in four wing cell types
Dataset EV12. Differentially expressed genes associated with the Wnt signaling pathway in four wing cell types (PM, Pouch/Hinge, Notum, and Muscle) of wild-type and ApoD2 mutant silkworm wings. Expression values are presented as normalized average expression per cell type. Log2FC values are calculated between ApoD2 mutant and wild-type for each cell type.

## Sheet: Dataset EV12
Dataset EV12 Differential expression genes of Wnt signal pathway in four wing cell types
Gene	Gene id	Gene description	WT-PM	ApoD2-PM	PM_log2FC	WT-Pouch/Hinge	ApoD2-Pouch/Hinge	Pouch/Hinge_log2FC	WT-Notum	ApoD2-Notum	Notum_log2FC	WT-Muscle	ApoD2-Muscle	Muscle_log2FC
fez1	LOC100174824	fez1	0.547838	0.596252	0.122171	1.95185	1.59202	-0.293983	0.471263	0.612086	0.377202	0.610999	0.591807	-0.0460425
Wnt4	LOC101735411	protein Wnt-4, transcript variant X2	0.32212	0.137754	-1.2255	0.40902	0.149024	-1.45663	0.39543	0.129727	-1.60794	0.152483	0.192196	0.33393
Wnt5b	LOC101739064	protein Wnt-5b	0.591738	0.384	-0.623854	0.612155	0.288348	-1.08608	0.149966	0.0847936	-0.822607	0.0416115	0.0781619	0.909483
Wnt7b	LOC101740841	protein Wnt-7b, transcript variant X2	1.56846	0.957404	-0.712153	0.381806	0.180824	-1.07825	0.25888	0.222293	-0.219822	0.164531	0.105599	-0.639767
cbp	LOC101741265	calcyclin-binding protein	0.689793	0.992362	0.524703	0.65122	0.993587	0.609502	1.03829	1.22704	0.240977	1.3687	1.60506	0.229823
pan	LOC101742450	protein pangolin, isoforms A/H/I/S, transcript variant X6	2.04921	1.71854	-0.253885	1.5574	1.35577	-0.200027	1.41243	1.19084	-0.246191	1.37748	1.49587	0.118952
Fzd4	LOC101742593	frizzled-4	1.566	0.918677	-0.769457	0.871818	0.558291	-0.643011	0.554636	0.346991	-0.676642	0.248352	0.17141	-0.53493
Skap	LOC733106	S-phase kinase-associated protein	1.36839	1.33552	-0.035076	1.37711	1.29696	-0.0865197	1.63027	1.43549	-0.183569	1.77143	1.68941	-0.0683962
