# Supplementary material for: Apolipoprotein D neofunctionalization couples lipid allocation to wing evolution
Source: EMBO J. 2026 Jun 3;45(14):4956–87. doi: 10.1038/s44318-026-00821-0 (PMC13373240; doi:10.1038/s44318-026-00821-0)
Supplement: Supplementary file 14 — Dataset EV13 [file 44318_2026_821_MOESM14_ESM.xlsx]

## Sheet: Legend
Dataset EV13
Targeted metabolomics of fatty acids in hemolymph of wild-type and ApoD2 mutants
Dataset EV13. Targeted metabolomics data for 45 mid- and long-chain fatty acids in hemolymph of wild-type and ApoD2 mutant silkworm at the P3 pupal stage. Fatty acids were quantified by GC-MS using isotope dilution against external calibration curves. Values are normalized to tissue input weight. n = 6 independent replicates per genotype.

## Sheet: Dataset EV13
Dataset EV13 Targeted metabolomics in hemolymph of wild-type and ApoD2-/- mutants
Name	Metabolite Name	Abbreviations	Mean_ApoD2_Blood	Mean_WT_Blood	Fold change	p-value	ApoD2-Blood-1	ApoD2-Blood-2	ApoD2-Blood-3	ApoD2-Blood-4	ApoD2-Blood-5	ApoD2-Blood-6	WT-Blood-1	WT-Blood-2	WT-Blood-3	WT-Blood-4	WT-Blood-5	WT-Blood-6
Total_PUFA	Total_PUFA	total_pufa	1277.09	1124.72	1.13548	3.76144e-07	1317.26	1258.56	1248.53	1249.2	1303.02	1285.98	1140.55	1119.72	1115.52	1133.16	1132.34	1107
Total_N3	Total_N3	total_n3	861.332	768.141	1.12132	9.41442e-07	888.08	847.714	842.476	842.351	879.801	867.573	776.976	764.574	762.791	774.341	773.796	756.366
C18:3N3	α-Linolenic acid	c18:3n3	856.815	764.088	1.12136	9.35311e-07	883.294	843.297	838.046	837.874	875.244	863.136	772.813	760.567	758.808	770.252	769.744	752.341
Total_MUFA	Total_MUFA	total_mufa	798.382	692.768	1.15245	2.32848e-07	830.012	789.954	780.297	778.686	809.845	801.5	701.614	695.268	684.862	695.801	696.938	682.123
Total_SFA	Total_SFA	total_sfa	795.514	620.557	1.28193	6.89971e-09	831.207	773.439	778.898	783.624	804.919	800.997	640.368	616.133	612.151	623.874	621.464	609.354
C18:1N9	Oleic acid	c18:1n9	784.837	681.258	1.15204	2.30944e-07	815.488	776.736	766.816	765.192	796.462	788.33	689.406	683.924	673.781	684.142	685.432	670.866
C16:0	Palmitic acid	c16:0	458.121	354.568	1.29205	2.19798e-09	477.012	444.393	450.01	451.89	463.418	462.004	362.321	353.936	350.858	355.815	356.012	348.469
Total_N6	Total_N6	total_n6	415.759	356.574	1.16598	7.67075e-08	429.176	410.851	406.058	406.846	423.219	418.403	363.573	355.147	352.733	358.818	358.544	350.632
C18:2N6	Linoleic acid	c18:2n6	414.305	355.166	1.16651	7.38456e-08	427.629	409.473	404.583	405.402	421.751	416.991	362.051	353.785	351.319	357.418	357.147	349.278
C18:0	Stearic acid	c18:0	312.24	242.438	1.28792	1.97914e-08	327.763	304.694	304.43	306.512	315.918	314.124	253.218	239.163	238.434	244.006	242.162	237.646
C16:1N7	Palmitoleic acid	c16:1n7	9.26851	6.75537	1.37202	8.44348e-09	9.8206	9.10403	9.13092	9.1339	9.29561	9.12599	7.17444	6.6151	6.62749	6.65744	6.81518	6.64256
C17:0	Heptadecanoic acid	c17:0	8.37281	7.31174	1.14512	3.48089e-05	8.79265	8.07204	8.18276	8.30192	8.56129	8.32622	7.80268	7.1615	7.12523	7.39328	7.20746	7.1803
C20:0	Arachidic acid	c20:0	5.935	6.18762	0.959173	0.0569176	6.27568	5.75391	5.78726	5.83522	6.07106	5.88687	6.5639	6.02069	6.05773	6.27675	6.14602	6.06066
C22:0	Behenic acid	c22:0	5.6781	5.87738	0.966093	0.036448	5.98874	5.55197	5.5566	5.57891	5.767	5.62536	6.01569	5.78908	5.75687	5.97844	5.9104	5.81379
C20:3N3	11Z,14Z,17Z-Eicosatrienoic acid	c20:3n3	4.0962	3.61451	1.13327	6.65911e-06	4.3174	4.01749	3.99041	4.05823	4.15155	4.04212	3.71886	3.59378	3.55141	3.6599	3.61549	3.54761
C14:0	Myristic acid	c14:0	2.0767	1.64032	1.26603	1.54239e-08	2.17137	2.02399	2.0252	2.05459	2.11193	2.07309	1.69526	1.62231	1.60501	1.66089	1.63318	1.62526
C15:0	Pentadecanoic acid	c15:0	2.06423	1.40095	1.47345	1.80929e-08	2.20832	2.01066	2.01406	2.06048	2.13624	1.95565	1.44894	1.3659	1.36031	1.39233	1.38666	1.45154
C18:1TN9	Elaidic acid	c18:1tn9	1.53428	1.16008	1.32256	3.49607e-07	1.61828	1.48183	1.51265	1.51945	1.61192	1.46155	1.23048	1.12494	1.16547	1.17508	1.14812	1.1164
C20:2N6	11Z,14Z-Eicosadienoic acid	c20:2n6	1.1611	1.01585	1.14298	0.000381235	1.27394	1.08914	1.16008	1.17093	1.16498	1.10756	1.02964	1.02015	1.00193	1.04372	0.983922	1.01576
C20:1N9	11Z-Eicosenoic acid	c20:1n9	0.898378	0.792514	1.13358	0.00211113	1.00067	0.824468	0.914725	0.897783	0.858597	0.894023	0.828732	0.800479	0.776662	0.786131	0.791577	0.771505
C22:1N9	Erucic acid	c22:1n9	0.681639	1.44329	0.472281	4.90662e-07	0.557848	0.723343	0.705692	0.751668	0.786566	0.564715	1.28266	1.44915	1.29439	1.62114	1.51656	1.49587
C17:1N7	10Z-Heptadecenoic acid	c17:1n7	0.68017	0.768936	0.88456	0.0945003	0.803402	0.615733	0.667559	0.717363	0.615059	0.661906	0.861943	0.732732	0.689799	0.911609	0.711391	0.706142
C12:0	Lauric acid	c12:0	0.339332	0.296522	1.14437	0.000133751	0.35431	0.332231	0.324499	0.343332	0.340293	0.341326	0.310511	0.292658	0.274095	0.313579	0.293694	0.294598
C15:1N5	10Z-Pentadecenoic acid	c15:1n5	0.33773	0.407739	0.8283	0.326831	0.541341	0.314061	0.387333	0.318749	0.155805	0.309092	0.626855	0.39873	0.365781	0.356093	0.337973	0.361004
C22:2N6	13Z,16Z-Docosadienoic acid	c22:2n6	0.250489	0.278029	0.900944	0.102504	0.233298	0.237413	0.274298	0.236574	0.256964	0.264384	0.318567	0.251154	0.299396	0.264223	0.301654	0.233182
C24:0	Lignoceric acid	c24:0	0.237593	0.328509	0.723245	2.54447e-06	0.253417	0.234444	0.228154	0.229627	0.251439	0.228476	0.364358	0.307268	0.313523	0.335639	0.321472	0.328796
C22:5N3	7Z,10Z,13Z,16Z,19Z-Docosapentaenoic acid	c22:5n3	0.232377	0.157618	1.47431	5.92533e-05	0.244954	0.225511	0.228817	0.234444	0.23722	0.223315	0.158578	0.147252	0.138647	0.124453	0.192623	0.184153
C8:0	Octanoic acid	c8:0	0.133094	0.176849	0.752582	0.519777	0.0907468	0.0869892	0.0681902	0.355642	0.0776131	0.11938	0.249108	0.106835	0.0951165	0.383048	0.0938291	0.133158
C14:1N5	Myristoleic acid	c14:1n5	0.132604	0.158831	0.834875	0.229313	0.170094	0.145505	0.15157	0.144083	0.0496178	0.134752	0.17153	0.205657	0.142014	0.137788	0.160618	0.135378
C22:6N3	4Z,7Z,10Z,13Z,16Z,19Z-Docosahexaenoic acid	c22:6n3	0.11723	0.187981	0.623627	0.000309313	0.14666	0.104134	0.141347	0.11374	0.0938177	0.10368	0.170042	0.182811	0.206373	0.215102	0.152817	0.200737
C21:0	Heneicosanoic acid	c21:0	0.112041	0.133204	0.84112	0.446874	0.0911436	0.0811786	0.099906	0.225225	0.0940732	0.0807177	0.145074	0.191903	0.115336	0.0919296	0.120128	0.134855
C10:0	Decanoic acid	c10:0	0.105647	0.101298	1.04293	0.70743	0.104739	0.097807	0.0900784	0.129649	0.0929082	0.118697	0.126632	0.0854041	0.0833303	0.133178	0.0831646	0.0960794
C20:5N3	5Z,8Z,11Z,14Z,17Z-Eicosapentaenoic acid	c20:5n3	0.0713865	0.0930878	0.766873	0.00115992	0.0769039	0.0701674	0.0687372	0.0707388	0.0739005	0.0678714	0.115152	0.0835615	0.0863145	0.0892396	0.0910101	0.0932498
C23:0	Tricosanoic acid	c23:0	0.0537206	0.0538562	0.997481	0.987323	0.05584	0.0639126	0.0399723	0.060727	0.0338407	0.0680309	0.0603288	0.0501021	0.0322156	0.0484031	0.0541552	0.0779326
C13:0	Tridecanoic acid	c13:0	0.0226635	0.0189137	1.19826	1.98126e-07	0.0236759	0.0224605	0.0220268	0.0221032	0.022803	0.0229115	0.0190145	0.0183415	0.0188779	0.0196033	0.0188333	0.0188119
C20:4N6	Arachidonic acid	c20:4n6	0.0214454	0.0350801	0.611327	0.134446	0.0192102	0.0278045	0.0163644	0.0174053	0.0282145	0.0196734	0.0736731	0.0197473	0.0309128	0.0296618	0.0211239	0.0353615
C22:5N6	4Z,7Z,10Z,13Z,16Z-Docosapentaenoic acid	c22:5n6	0.0210022	0.0792782	0.264918	1.56282e-06	0.0204563	0.0237929	0.0242191	0.0189156	0.0186152	0.020014	0.100078	0.0716197	0.0819882	0.062466	0.0898551	0.0696625
C24:1N9	Nervonic acid	c24:1n9	0.0117519	0.0224885	0.522571	0.00649114	0.0117556	0.00918882	0.0106162	0.01096	0.00908648	0.018904	0.0316397	0.0179259	0.0194093	0.0134271	0.0249666	0.0275626
C11:0	Undecanoic acid	c11:0	0.0113497	0.0107674	1.05408	0.144931	0.0109459	0.0110113	0.0102561	0.011974	0.0114851	0.0124259	0.0108847	0.0106119	0.0105788	0.0116226	0.010336	0.0105702
C6:0	Hexanoic acid	c6:0	0.00993911	0.0128911	0.771003	0.0282041	0.0102421	0.00916728	0.00846553	0.012085	0.0103517	0.00932302	0.016872	0.0109222	0.0104749	0.0146507	0.0111663	0.0132609
C18:2TTN6	Linolelaidic acid	c18:2ttn6	0	0			0	0	0	0	0	0	0	0	0	0	0	0
C18:3N6	γ-Linoleic acid	c18:3n6	0	0			0	0	0	0	0	0	0	0	0	0	0	0
C20:3N6	8Z,11Z,14Z-Eicosatrienoic acid	c20:3n6	0	0			0	0	0	0	0	0	0	0	0	0	0	0
C22:4N6	Adrenic acid	c22:4n6	0	0			0	0	0	0	0	0	0	0	0	0	0	0
C4:0	Butyric acid	c4:0	0	0			0	0	0	0	0	0	0	0	0	0	0	0
