# Supplementary material for: Apolipoprotein D neofunctionalization couples lipid allocation to wing evolution
Source: EMBO J. 2026 Jun 3;45(14):4956–87. doi: 10.1038/s44318-026-00821-0 (PMC13373240; doi:10.1038/s44318-026-00821-0)
Supplement: Supplementary file 15 — Dataset EV14 [file 44318_2026_821_MOESM15_ESM.xlsx]

## Sheet: Legend
Dataset EV14
Targeted metabolomics of fatty acids in wings of wild-type and ApoD2 mutants
Dataset EV14. Targeted metabolomics data for 45 mid- and long-chain fatty acids in wing tissue of wild-type and ApoD2 mutant silkworm at the P3 pupal stage. Fatty acids were quantified by GC-MS using isotope dilution against external calibration curves. Values are normalized to tissue input weight. n = 6 independent replicates per genotype.

## Sheet: Dataset EV14
Dataset EV14 Targeted metabolomics in wing of wild-type and ApoD2-/- mutants
Name	Metabolite Name	Abbreviations	Mean_ApoD2_wing	Mean_WT_wing	Fold change	p-value	ApoD2-Wing-1	ApoD2-Wing-2	ApoD2-Wing-3	ApoD2-Wing-4	ApoD2-Wing-5	ApoD2-Wing-6	WT-Wing-1	WT-Wing-2	WT-Wing-3	WT-Wing-4	WT-Wing-5	WT-Wing-6
Total_PUFA	Total_PUFA	total_pufa	3311.11	3345.93	0.989592	0.911988	2596.67	4465.96	3273.2	3429.86	2877.2	3223.77	3592.83	3534.93	3537.41	3387.76	3467.62	2555.05
Total_N3	Total_N3	total_n3	2155.61	2157.93	0.998922	0.991845	1694.8	3040.84	2025.27	2225.72	1859.17	2087.83	2342.13	2288.88	2241.84	2232.61	2230.82	1611.31
C18:3N3	α-Linolenic acid	c18:3n3	2140.21	2140.34	0.99994	0.999548	1682.5	3021.94	2006.63	2210.62	1844.34	2075.24	2321.74	2268.88	2224.07	2216.08	2213.53	1597.74
Total_MUFA	Total_MUFA	total_mufa	1668.73	1417.16	1.17752	0.160327	1247.6	2346.82	1626.83	1672.41	1408.17	1710.56	1621.87	1453.05	1423.99	1461.46	1392.05	1150.53
C18:1N9	Oleic acid	c18:1n9	1628.47	1380.58	1.17955	0.15388	1219.56	2284.58	1589.52	1633.11	1377.06	1667	1580.62	1409.26	1390.2	1423.15	1358.99	1121.26
Total_SFA	Total_SFA	total_sfa	1617.25	1514.91	1.06756	0.50598	1211.82	2158.35	1686.29	1631.15	1426.68	1589.24	1668.44	1635.78	1552.54	1494.18	1567.54	1170.97
Total_N6	Total_N6	total_n6	1155.5	1188	0.972646	0.728835	901.866	1425.12	1247.93	1204.14	1018.04	1135.94	1250.7	1246.05	1295.57	1155.15	1236.8	943.739
C18:2N6	Linoleic acid	c18:2n6	1149.56	1181.72	0.972778	0.730151	897.15	1417.79	1240.83	1197.41	1012.36	1131.79	1243.62	1239.26	1289.18	1149.83	1230.12	938.343
C16:0	Palmitic acid	c16:0	780.504	617.487	1.264	0.1016	552.307	1160.62	724.504	753.669	666.671	825.26	686.978	654.634	614.088	653.009	628.21	468.002
C18:0	Stearic acid	c18:0	722.928	765.485	0.944406	0.480379	574.522	864.156	815.168	764.171	651.636	667.915	828.093	837.083	805.403	726.774	796.581	598.975
C22:0	Behenic acid	c22:0	51.2114	64.3432	0.795911	0.106883	36.5885	52.423	76.4224	46.5137	54.9678	40.3533	78.1178	68.7028	63.7756	47.9727	72.8456	54.6446
C20:0	Arachidic acid	c20:0	35.7776	40.3125	0.887507	0.265542	28.3549	43.7319	41.6365	39.9951	30.0631	30.884	47.3435	43.5592	42.8649	36.8616	42.4811	28.7645
C16:1N7	Palmitoleic acid	c16:1n7	31.2359	26.8998	1.16119	0.385196	21.0942	51.4507	27.5486	29.5501	23.4211	34.3505	29.972	32.3947	24.4011	28.8544	24.1967	21.5799
C17:0	Heptadecanoic acid	c17:0	12.5973	15.3781	0.819174	0.0594396	9.81251	16.4923	14.2879	12.9021	10.98	11.1092	15.4756	18.3122	15.7733	15.6142	15.1416	11.9517
C20:3N3	11Z,14Z,17Z-Eicosatrienoic acid	c20:3n3	10.2633	12.9601	0.791914	0.051351	7.96223	13.7624	11.4763	10.699	8.84067	8.83909	14.7164	15.5133	13.1921	12.1696	12.4998	9.6693
C14:0	Myristic acid	c14:0	6.48575	4.72563	1.37246	0.0891904	4.26191	10.487	5.78363	6.24559	5.31501	6.82133	5.58193	5.17531	4.32504	5.21439	4.71281	3.34431
C20:2N6	11Z,14Z-Eicosadienoic acid	c20:2n6	3.55401	3.96356	0.896671	0.350773	2.33015	4.74016	4.06791	3.96745	3.37492	2.84346	4.46736	4.54049	4.14293	3.60453	3.84623	3.17982
C20:1N9	11Z-Eicosenoic acid	c20:1n9	2.67797	2.60241	1.02904	0.742185	2.16388	3.33997	2.9781	2.82386	2.28559	2.47642	2.88191	2.99101	2.5646	2.64649	2.38537	2.14506
C15:0	Pentadecanoic acid	c15:0	2.59784	2.00555	1.29532	0.192522	1.67067	4.44283	2.13364	2.46484	2.20922	2.66583	1.90196	2.49842	1.85609	2.33543	2.02884	1.41258
C22:5N3	7Z,10Z,13Z,16Z,19Z-Docosapentaenoic acid	c22:5n3	2.50086	1.79879	1.3903	0.152047	1.97828	2.28551	4.0727	1.6382	3.44834	1.58213	2.5566	1.78736	1.56351	1.57096	1.93321	1.38108
C22:2N6	13Z,16Z-Docosadienoic acid	c22:2n6	2.27881	2.13235	1.06868	0.636848	2.28627	2.52288	2.89257	2.68997	2.18575	1.09544	2.33278	2.03806	2.13969	1.56225	2.6938	2.02754
C12:0	Lauric acid	c12:0	2.2152	1.8652	1.18765	0.149927	1.57697	3.06579	2.16095	2.27742	1.97716	2.2329	2.16529	1.9162	1.63717	1.91066	2.05972	1.50214
C18:1TN9	Elaidic acid	c18:1tn9	2.03068	1.75569	1.15663	0.211485	1.34095	2.73644	2.20032	2.05578	1.81806	2.03253	2.10322	1.78712	1.8173	1.5672	1.75551	1.5038
C17:1N7	10Z-Heptadecenoic acid	c17:1n7	1.7919	2.2049	0.812692	0.152078	1.18507	2.69694	1.70906	1.78123	1.50591	1.8732	2.58373	2.6184	2.10839	2.42379	1.91455	1.58052
C22:6N3	4Z,7Z,10Z,13Z,16Z,19Z-Docosahexaenoic acid	c22:6n3	1.60634	1.66601	0.964182	0.619621	1.59564	1.56009	1.9495	1.64402	1.586	1.30277	1.84752	1.38195	1.90004	1.72957	1.53929	1.59769
C22:1N9	Erucic acid	c22:1n9	1.45084	1.38265	1.04932	0.759119	1.42025	1.15176	1.59488	1.98761	1.0019	1.54865	1.32458	1.91545	1.02511	0.856229	1.68263	1.49189
C21:0	Heneicosanoic acid	c21:0	1.09461	1.06507	1.02774	0.819364	1.3616	1.27224	1.18753	1.02388	1.10973	0.612718	1.10283	1.04036	1.07342	0.949739	1.344	0.880081
C20:5N3	5Z,8Z,11Z,14Z,17Z-Eicosapentaenoic acid	c20:5n3	1.02244	1.16595	0.876918	0.198604	0.764987	1.2883	1.14209	1.12269	0.951255	0.86534	1.27266	1.31678	1.10814	1.05322	1.32354	0.921371
C15:1N5	10Z-Pentadecenoic acid	c15:1n5	0.730502	1.15273	0.633713	0.0104664	0.637088	0.526101	0.914453	0.776415	0.678252	0.850701	1.20709	1.51255	1.22904	1.3688	0.840859	0.758048
C8:0	Octanoic acid	c8:0	0.632248	0.92961	0.680122	0.407625	0.399537	0.273193	1.53951	0.703899	0.580133	0.297221	0.383608	1.40252	0.565509	2.13309	0.664144	0.428792
C24:0	Lignoceric acid	c24:0	0.452056	0.531816	0.850022	0.155461	0.326452	0.575504	0.552185	0.440921	0.420475	0.396797	0.621212	0.586595	0.456435	0.452882	0.616515	0.457258
C10:0	Decanoic acid	c10:0	0.436727	0.436913	0.999575	0.996827	0.348006	0.396147	0.554016	0.479846	0.453776	0.388571	0.381053	0.524339	0.387634	0.53794	0.45643	0.334079
C14:1N5	Myristoleic acid	c14:1n5	0.295229	0.468241	0.630507	0.129331	0.159173	0.263816	0.301308	0.299704	0.340031	0.407342	0.831016	0.503333	0.57649	0.501739	0.238631	0.158234
C23:0	Tricosanoic acid	c23:0	0.16475	0.182023	0.905103	0.483547	0.15694	0.243463	0.186125	0.101167	0.138293	0.162511	0.15505	0.195636	0.197084	0.165243	0.233789	0.145338
C13:0	Tridecanoic acid	c13:0	0.0673433	0.0569599	1.18229	0.0744559	0.0571888	0.0895922	0.0618432	0.06497	0.064498	0.0659677	0.0578925	0.0592006	0.0509295	0.0634266	0.0615224	0.0487878
C20:4N6	Arachidonic acid	c20:4n6	0.0641494	0.13511	0.474795	0.0347832	0.0838863	0.0386688	0.09124	0.0208519	0.0393124	0.110937	0.241718	0.172508	0.0887592	0.0794952	0.112165	0.116011
C22:5N6	4Z,7Z,10Z,13Z,16Z-Docosapentaenoic acid	c22:5n6	0.0516636	0.0460467	1.12198	0.711527	0.0159026	0.0265299	0.0503459	0.0504244	0.072715	0.0940638	0.0353592	0.0405924	0.0214141	0.0731926	0.0328382	0.0728839
C11:0	Undecanoic acid	c11:0	0.0466614	0.0451636	1.03316	0.539874	0.0407088	0.0516088	0.048798	0.0475873	0.046295	0.0449706	0.0444113	0.0475203	0.0442281	0.0477545	0.0498474	0.0372201
C24:1N9	Nervonic acid	c24:1n9	0.0456635	0.11093	0.411643	0.2055	0.0451673	0.0672247	0.0632859	0.0196703	0.0549036	0.0237293	0.346937	0.0637584	0.0679345	0.0855291	0.0496887	0.0517328
C6:0	Hexanoic acid	c6:0	0.0424745	0.0594705	0.714211	0.315952	0.0392653	0.0322385	0.0581551	0.0447999	0.0499281	0.03046	0.036582	0.0470279	0.0411035	0.13582	0.0554863	0.0408032
C18:2TTN6	Linolelaidic acid	c18:2ttn6	0	0	0	0	0	0	0	0	0	0	0	0	0	0	0	0
C18:3N6	γ-Linoleic acid	c18:3n6	0	0	0	0	0	0	0	0	0	0	0	0	0	0	0	0
C20:3N6	8Z,11Z,14Z-Eicosatrienoic acid	c20:3n6	0	0	0	0	0	0	0	0	0	0	0	0	0	0	0	0
C22:4N6	Adrenic acid	c22:4n6	0	0	0	0	0	0	0	0	0	0	0	0	0	0	0	0
C4:0	Butyric acid	c4:0	0	0	0	0	0	0	0	0	0	0	0	0	0	0	0	0
